# Supplementary material for: Genome-Wide Characterization and Expression Analysis of NHX Gene Family under Salinity Stress in Gossypium barbadense and Its Comparison with Gossypium hirsutum
Source: Genes (Basel). 2020 Jul 16;11(7):803. doi: 10.3390/genes11070803 (PMC7397021; doi:10.3390/genes11070803)
Supplement: Supplementary file 1 [file genes-11-00803-s001.zip]

Archive with 17 entries (16 files):
- genes-850571 suppl/
- genes-850571 suppl/Figure S1a.tif
- genes-850571 suppl/Figure S1b.tif
- genes-850571 suppl/Figure S1c.tif
- genes-850571 suppl/Figure S2 Gene structure Gb Gh.png
- genes-850571 suppl/Figure S3 Sequence logos.png
- genes-850571 suppl/Figure S4 Amiloride binding Site.png
- genes-850571 suppl/Figure S5 Chromosomal Map.tif
- genes-850571 suppl/Figure S6 Gb Ga Gr Tree.png
- genes-850571 suppl/Figure S7 Sigle PPI.tif
- genes-850571 suppl/Figure S8 GO Terms.tif
- genes-850571 suppl/Table S1.xlsx
- genes-850571 suppl/Table S2.xlsx
- genes-850571 suppl/Table S3.xlsx
- genes-850571 suppl/Table S4.xlsx
- genes-850571 suppl/Table S5.xlsx
- genes-850571 suppl/Table S6.xlsx
