# Supplementary material for: Genome-Wide Characterization and Expression Analysis of NHX Gene Family under Salinity Stress in Gossypium barbadense and Its Comparison with Gossypium hirsutum
Source: Genes (Basel). 2020 Jul 16;11(7):803. doi: 10.3390/genes11070803 (PMC7397021; doi:10.3390/genes11070803)
Supplement: Supplementary file 1 [file genes-11-00803-s001.zip › genes-850571 suppl/Table S1.xlsx]

## Sheet: Sheet1
Gene ID/Accession no.	Remane
Gbar_A01G002880	Gb-NHX6-1A	>Gb-NHX6-1A	MGISPAESGSPEKEQQAAGVGILLQIMMLVLSFVLGHVLRRHKFYYLPEASASLLIGLIVGGLANISNTETSIRAWFNFHEEFFFLFLLPPIIFQSGFSLSAKPFFSNFGAIVTFAILGTFIASVVTGVLVYIGGRMYLMYGLPFVECLMFGALISATDPVTVLSIFQELGTDTNLYALVFGESVLNDAMAISLYRTMSIVRKHASSAQNFFMVIFRFLETFVGSMSAGVGVGFVSALLFKYAGLDVDNLQNLECCLFVLFPYFSYMLAEGLGLSGIVSILFTAIVMKHYSYSNLSENSQQFVSDFFHLISSLAETFTFIYMGFDIAMEKHSWSHLGFIFFSIIFIVVARAANVFSCAYLVNLVRPVHRQIPLKHQKALWYSGLRGAMAFALALQSVHD…
Gbar_A01G007690	Gb-NHX4-1A	>Gb-NHX4-1A	MFEFVRNLAHEHEQVVPISVFVAILCLCLVIGHLLEENRWVNESITAILIGGIAGTVILFLNKGKSSHILRFSEELFFIYLLPPIIFNAGFQVKKKQFFQNFITIMLFGVIGVFISTSIITAGSWWLFPKLGFFGLTAREYLAVGTIFSSTDTVCTLQVLHQDENPLLYSLVFGEGVVNDATSVVLFNAIQKIDVSRINSRTSFQLIGDFIYLFSTSTALGVTFGLVTAYSLKTLYFGRHSTVRELAIMVLMAYLSYMLAELLDLSGILTVFFCGILMSHYAWHIFAMMSFVAETFIFLYVGMDALDMEKWKMTRLSVGTLMASFGTLVFLILVGRAAFVFPLSAFSNCLNKHPDRSKPLTFRHQVVIWWAGLMRGAVSIALAFKQFTFSGVTWDPVNA…
Gbar_A02G004630	Gb-NHX2-1A	>Gb-NHX2-1A	MAIGILSSLLASDHSSIVSMNLFVALLCGCIVIGHLLEESRWMNESITALVIGVCTGVVILLTTGGKSSHLLVFSEDLFFIYLLPPIIFNAGFQVKKKQFFRNFITIMLFGAVGTLISFGIISAGAIQFFKELHIGDLQIGDYLAIGAIFSATDSVCTLQVLNQDETPLLYSLVFGEGVVNDATSVVLFNAIQSFDLTHINSTIALKFVGNFFYLFISSTLLGVVTGLLSAFIIKKLYFGRHSTDREVALMILMAYLSYMLAELFYLSGILTVFFCGIVMSHYTWHNVTESSRVTTKHAFATLSFVAEIFIFLYVGMDALDIEKWRVISDSPGKSVGVSSILLGLILVGRAAFVFPLSFISNLTKKAPHEKIEFKQQVTIWWAGLMRGAVSMALAYNQF…
Gbar_A03G012870	Gb-NHX7-1A	>Gb-NHX7-1A	MEEVKEYLYVLPSRMLEEISSSESEPVDAVIFVGISLVLGIASRHLLRGTRVPYTVALLIIGLGLGSLEYGTSHKLGRIGDGIRLWNNIDPDLLLAVFLPALLFESAFSMEVHQIKRCMAQMVLLAGPGVIISTFCLGFALKITFPYEWNWKTSLLLGGLLSATDPVAVVALLKELGASKKLSTIIEGESLMNDGTAIVVYQLFFKMVNGESFSWDAIIGFLAKVALGAVGLGIAFGIASVLWLGFIFNDTVIEITLTVAVSYVVYFTGQEGIEVSGVLAVMTLGMFYAAVAKTAFKGDGQQSLHHFWEMVAYIANTLIFILSGVVIAEGILGNDKIFQNNGNSWGYLILLYIFVQVSRCIVVGVLYPFLRYFGYGLDLKEAAILIWSGLRGAVALSLS…
Gbar_A06G019530	Gb-NHX6-2A	>Gb-NHX6-2A	MDNSTAEKGSPGQEQQAAGVGILLQIMMLVLSFVVGHVLRRHKFYYLPEASASLLIGLIVGGLANISDTERSIRAWFNFHEEFFFLFLLPPIILYPRFSLSPKPFFSNFGAIVTFAIFGTFIASVVTGVLVYLGGLMYLMYKLPFVECLMFGALISATDPVTVLSIFQELGTDMNLYALVFGESVLNDAMAISLYRTMSVVRSNDPSGQNFFMVIVRFLETFVGSMSAGVGVGFTSALISFLNLFKYAGLDIDNLQNLECCLFVLFPYFSYMLAEGLGLSGIVSILFTGIVMKHYTFSNLSENSQRFVSDFFHLISSLAETFIFIYMGFDIAMEKHSWSHVGFIFFSILFIAIARAVNVFSCAYLINLVRPAHRQIPSKHQKALCYSGLRGAMAFALAL…
Gbar_A08G023430	Gb-NHX2-2A	>Gb-NHX2-2A	MTRTLVFGEGVVNDATSVVLFNAIQSFDLSDINFRIALKSIGKFFYLFSASTMLGVFVGLASAYIIKTLYFGRHTFATLSFVAETFIFLYVGMDALDISTWRVNDRPRTSLMVSSILLALVMAGRAAFVFPLSYLANLSNKSPSENISFREQIIIWWAGLMRGAVSMALAYKQFSRSGQTELRKNAVMITSTITVVLFSTVVFGIMTKPLIRVLLPHPKITTSMLSEASTPKSSTIPFLGSADNSFDDNLGAAHRPSSIRELLATPTHTVHRYWRKFDNAFMRLVFGGRGFVPFVPGSPTERSEHNLLHKESSESDVCNF
Gbar_A09G007060	Gb-NHX2-3A	>Gb-NHX2-3A	MTIGIISSALANSETILASDHGSIVSINLFVALLCGCIVIGHLLEENRWMNESITALAIGVCTGVIILLTTGGKSSRLLVFSEDLFFIYLLPPIIFNAGFQVKKKQFFRNFLTIMLFGAVGTLISFCVISIGAIHFFKKMNIGDLTLGDYLAIGAIFSATDSVCTLQVLNQDETPLLYSLVFGEGVVNDATSVVLFNAIQTFDISHIDSTMALQYIGNFLYLFILSTLLGVLAGLLSAYIIRKLYFGRHSTDREVALMMLMAYLSYMLAELFSFSAILTVFFCGIVMSHYTWHNVTESSRVTTKHAFATLSFVSEIFIFLYVGMDALDIEKWRVISDSPGTSVGVSGILLGLILVGRAAFVFPLSFISNLTRKAPHEKVDFKQQVTVWWAGLMRGAVSM…
Gbar_A09G025000	Gb-NHX2-4A	>Gb-NHX2-4A	MAIGILSTLLAKSETILGSGHSSVVSMNLFVALLCGCIVIGHLLEESRWMNESITALAIGLCTGIVILLTTGGKSSHLLVFSEDLFFNYLLPPIIFNAGFQVKKKQFFRNFMTIMLFGAVGTLISFAIISLGAIHFFKKMSIGNLKIGDYLAIGAIFSATDSVCTLQVLNQDDTPLLYSLVFGEGVVNDATAVVLFKAIQSFDLPHINTTIALQFVGNFLYLFISSTLLGVLAGLLSAYIIKKLYFGRHSTDREVALMILMAYLSYMLAEFFYLSAILTVFFCGIVMSHYTWHNVTESSRVTTKHAFATLSFVAEIFIFLYVGMDALDIEKWRVVSDSPGKSVGVSAILLGLILVGRAAFVFPLSSISNLTKKAPCDKIDFKQQVTIWWAGLMRGAVSM…
Gbar_A11G025170	Gb-NHX2-6A	>Gb-NHX2-6A	MVAPQLAAVFTKLQTLSTSDHASVVSMNIFVALLCACIVIGHLLEENRWMNESITALIIGVFTGVIILLTSGGKSSHLLVFSEDLFFIYLLPPIIFNAGFQVKKKQFFRNFITIMLFGAVGTLISCTIISLGVINFFKEMDIGSLDIGDFLAIGAIFAATDSVCTLQVLNQDETPLLYSLVFGEGVVNDATSVVLFNAIQSFDLVNTSPRILLEFIGSFLYLFLASTMLGVIVGLVSAYIIKKLYFGRHSTDREFSLMMLMAYLSYIMAELFYLSGILTVFFCGIVMSHYTWHNVTESSRVTTKHAFATLSFVAETFLFLYVGMDALDMEKWRFVSDSPGTSVAVSAVLMGLVMVGRAAFVFPLSFLSNLAKKSTSEKISFREQIIIWWAGLMRGAVSM…
Gbar_A11G028010	Gb-NHX2-5A	>Gb-NHX2-5A	MSHLSTLQSSSDFLSTTTIIALTIFFSLLCACIIIGHLLEENRWANESITALLLGLCAGAVVLLASEGNSSKILVFSEDLFFLYLLPPIIFNAGFQVKKKQFFKNFTIILMFGIFGTVISFCLISVGAFLLFNRIGVTSLNTQDYLAVGAILSATDTVCTLQVLSQDETPFLYSVIFGEGVVNDATSIVLFNAVQSLDFNNIDAMISLKLLGIFLYLFFTSTILGVVAGLLSAFIIKTLYFGRHSTDREVALMMIMAYLSYMLAELLNLSGILTVFFCGILMSHYTWHNVTQSSRITTKHAFATMSFIAETFIFLYVGMDALDIDKWKASSASAGTFIAVSSTLFALVLVGRAAFVFPLANFINCIRRRDGSNIAFRKQFIMWWAGLMRGAVTIALSYN…
Gbar_A12G000720	Gb-NHX2-7A	>Gb-NHX2-7A	MALEPDQTSVDSITLFVALLCSCIVIGHLLEKNRWFNESITALAIGLCSGIIILLTTEGKRSHILVFNEELFFIYLLPPIIFNAGFQVKKKQFFRNFAMIILFGAVGTLISFVIVSIGTMQLFKKLDIGFLDIGDYLALGAIFSATDSVCTLQVLNQDETPLLYSIVFGEGVVNDATSIVLFNAIQKFDLSHITSRIFIEFIGNFLYFFITSTLLGVGVGLISAYIIKKLYIGRHSTDREVALMILMAYLSYMMAELFNLSSILTVFFCGIVMSHYTWHNVTESSRITTKHAFATLSFISEIFIFLYVGMDALDIEKWKVVSKSPGTSAGVSSILLGLVLVGRAASVFPLSFISNLFKRSESDKFTLKQQVTIWWAGLMRGSVSVALAYNQFTRSGHTQ…
Gbar_A13G011300	Gb-NHX2-8A	>Gb-NHX2-8A	MVASQLAAVLSKLQTLYSDHASVVSMNLFVALLCASIVIGHLLEENRWMNESITALAIGLCTGVVILLTSGGKSSRLLVFSEDLFFIYLLPPIIFNAGFSVKKKQFFRNFITIMLFGAVGTLISWSIISFGVIKFFKEMDIGSLEIGDFLAIGAIFAATDSVCTLQVLNQDETPLLYSLVFGEGVVNDATSVVLFNAIQSFDLTNTNHRIALEFIGSFLYLFLASTLLGVAVGLVSAYIIKTLYFGRHSTDREFALMMLMAYLSYIMAELFYLSGILTVFFCGIVMSHYTWHNVTESSRITSKHAFATLSFVCETFIFLHVGMDALDIETWKFVNDRPGTSIIVSSVLLALVMAGRAAFVFPLSFLSNLAHKSANEKISFRQQIIIWWAGLMRGAVSMA…
Gbar_D01G003050	GB-NHX6-1D	>Gb-NHX6-1D	MGISPAESGSPEKEQQAAGVGILLQIMMLVLSFVLGHVLRRHKFYYLPEASASLLIGLIVGGLANISNTETSIRSFISFPIIVIIYIYCFSLSAKPFFSNFGAIVTFAILGTFIASVVTGVLVYLGGRMYLMYGLPFVECLMFGALISATDPVTVLSIFRELGTDTSLYALVFGESVLNDAMAISLYRTMSIVRKHASSAQNFFMVIFRFLETFVGSMSAGVGVGFVSALISFLIDFIFIYHNLFKYAGLDVDNLQNLECCLFVLFPYFSYMLAEGLGLSGIVSILFTAIVMKHYSYSNLSENSQQFVSDFFHLISSLAETFTFIYMGFDIAMEKHSWSHLGFIFFSILFIVVARAANVFSCAYLVNLVRPVHRQIPLKHQKALWYSGLRGAMAFALAL…
Gbar_D01G007950	Gb-NHX4-1D	>Gb-NHX4-1D	MFEFVRNLAHEHEQVVPISVFVAILCLCLVIGHLLEENRWVNESITAILIGGVAGTVILFLNKGKSSHILRFSEELFFIYLLPPIIFNAGFQVKKKQFFQNFITIMLFGVIGVFISTSIITAGSWWLFPKLGFFGLTAREYLAVGTIFSSTDTVCTLQVLHQDENPLLYSLVFGEGVVNDATSVVLFNAIQKIDVSRINSRTSLQLIGDFIYLFSTSTALGVTFGLVTAYSLKTLYFGRHSTVRELAIMVLMAYLSYMLAELLDLSGILTVFFCGILMSHYAWYNVTESLTSTIFFFFFRHIFAMMSFVAETFIFLYVGMDALDMEKWKMTRLSVGTLMASFGTLVFLILVGRAAFVFPLSAFSNYLNKHPDRSKPLTFRHQVVIWWAGLMRGAVSIAL…
Gbar_D02G005160	GB-NHX2-2D	>Gb-NHX2-2D	MAIGILNSLLASDHSSIVSMNLFVALLCGCIVIGHLLEESRWMNESITALVIGVCTGVVILLTTGGKSSHLLVFSEDLFFIYLLPPIIFNAGFQVKKKQFFRNFMTIMLFGAVGTLISFGIISAGAIQFFKELHIGDLQIGDYLAIGAIFSATDSVCTLQVLNQDETPLLYSLVFGEGVVNDATSVVLFNAIQSFDLNHINSTIALKFVGNFFYLFISSTLLGVVTGLLSAFIIKKLYFGRHSTDREVALMILMAYLSYMLAELFYLSGILTVFFCGIVMSHYTWHNVTESSRVTTKHAFATLSFVAEIFIFLYVGMDALDIEKWRVISDSPGKSVGVSSILLGLILVGRAAFVFPLSFISNLTKKAPHEKIEFKQQVTIWWAGLMRGAVSMALAYNQF…
Gbar_D02G014810	Gb-NHX7-1D	>Gb-NHX7-1D	MEEVKEYLYVLPSRMLEEISSGESEPVDAVIFVGISLVLGIASRHLLRGTRVPYTVALLIIGLGLGSLEYGTSHKLGRIGDGIRLWNNIDPDLLLAVFLPALLFESAFSMEVHQIKRCMAQMVLLAGPGVIISTFCLGFALKITFPYEWNWKTSLLLGGLLSATDPVAVVALLKELGASKKLSTIIEGESLMNDGTAIVVYQLFFKMVNGESFSWDAIVGFLAKVALGAVGLGIAFGIASVLWLGFIFNDTVIEITLTVAVSYVVYFTGQEGIEVSGVLAVMTLGMFYAAFAKTAFKGDGQQSLHHFWEMVAYIANTLIFILSGVVIAEGILGNDKIFQNNGNSWGYLILLYIFVQVSRCIVVGVLYPFLRYFGYGLDLKEAAILIWSGLRGAVALSLS…
Gbar_D06G020390	Gb-NHX6-2D	>Gb-NHX6-2D	MDNSTAEKGSPGQEQQAAGVGILLQIMMLVLSFVVGHVLRRHKFYYLPEASASLLIGLIVGGLANISDTERSIRAWFNFHEEFFFLFLLPPIIFQSGFSLSPKPFFSNFGAIVTFAIFGTFIASVVTGVLVYLGGLMYLMYKLPFVECLMFGALISATDPVTVLSIFQELGTDMNLYALVFGESVLNDAMAISLYRTMSVVRSNDPSGQNFFMVIVRFLETFVGSMSAGVGVGFTSALLFKYAGLDIDNLQNLECCLFVLFPYFSYMLAEGLGLSGIVSILFTGIVMKHYTFSNLSENSQHFVSDFFHLISSLAETFIFIYMGFDIAMEKHSWSHVGFIFFSILFIAIARAVNVFSCAYLINLVRPAHRQIPSKHQKALCYSGLRGAMAFALALQSVHD…
Gbar_D07G012760	Gb-NHX1	>Gb-NHX1	MKTAGVTRLDSIKQAILLFANSKLSIEPEHRLLVFSEDLFFIYLLPPIIFNARFQVKKKQFFCNFITIMLFGAVGTLVSCTIISLGISNDLMEAIYSSANVLKRSTSIHWNKKQQSGFKSMKKKIQGATNEIRNVARIGHYTIPKEMNEVCNWLTARLGLEGYR
Gbar_D08G024100	Gb-NHX2-1D	>Gb-NHX2-1D	MVASQLAVVFSKLQTLFTSDHASVVSLNLFVALLCACIVIGHLLEENRWMNESITALVIGLCTGVIILWRSGGKSSRLLVFSEDLFFIYLLPPIIFNAGFKVKKKQFFRNFITIMMFGAIGTLISCTVISLGATYMFKEMDFGSLDIGDFLAIGAIFAATDSVCTLQVLHQDETPLLYSLVFGEGVVNDATSIVLFNAIQSFDLSDINFRIALKSIGKFFYLFSASTMLGVFVGLASAYIIKTLYFGRHSTDREFALMMLMAYLSYILAELFYLSGILTVFFCGIVMSHYTWHNVTESSRVTTKHTFATLSFVAETFIFLYVGMDALDISTWRVNDRPRTSLMVSSILLALVMAGRAAFVFPLSYLANLSNKSSSENISFREQIIIWWAGLMRGAVSMA…
Gbar_D09G006790	Gb-NHX2-3D	>Gb-NHX2-3D	MTIGIISFALANSETTFASDHAPIVSINLFVALLCGCIVIGHLLEENRWMNESITALAIGVCTGVIILLTTGGKSSRLLVFSEDLFFIYLLPPIIFNAGFQVKKKQFFRNFMTIMLFGAVGTLISFCVISIGAIHFFKKMNIGDLTLGDYLAIGAIFSATDSVCTLQVLNQDETPLLYSLVFGEGVVNDATSVVLFNAIQTFDLSHINSTMALQYIGNFLYLFILSTLLGVLAGLLSAYIIRKLYFGRHSTDREVALMMLMAYLSYMLAELFSFSAILTVFFCGIVMSHYTWHNVTKSSRVTTKHAFATLSFVSEIFIFLYVGMDALDIEKWRVISDSPGTLVGVSGILLGLILVGRAAFVFPLSFISNLTRKAPHEKVDFKQQVTVWWAGLMRGAVSM…
Gbar_D09G024630	Gb-NHX2-4D	>Gb-NHX2-4D	MAIGILSTLLAKSETILGSGHSSVVSMNLFVALLCGCIVIGHLLEESRWMNESITALAIGLCTGIVILLTTGGKSSHLLVFSEDLFFNYLLPPIIFNAGFQVKKKQFFRNFMTIMLFGAVGTLISFAIISLGAIHFFKKMSIGNLKIGDYLAIGAIFSATDSVCTLQVLNQDDTPLLYSLVFGEGVVNDATAVVLFKAIQSFDLPHINTTIALQFVGNFLYLFISSTLLGVLAGLLSAYIIKKLYFGRHSTDREVALMILMAYLSYMLAEFFYLSAILTVFFCGIVMSHYTWHNVTESSRVTTKHAFATLSFVAEIFIFLYVGMDALDIEKWRVVSDSPGKSVGVSAILLGLILVGRAAFVFPLSSISNLTKKAPSDKIDFKQQVTIWWAGLMRGAVSM…
Gbar_D11G026100	Gb-NHX2-5D	>Gb-NHX2-5D	MNESITALIIGVFTGVIILLTSGGKSSHLLVFSEDLFFIYLLPPIIFNVKKKQFFRNFITIMLFGAVGTLISCTIISLGVINFFKEMDIGSLDIGDFLGISPYFSLIFQNDFVNVLVNWCNLAATDSVCTLQVLNQDEPPLLYSLVFGEGVVNDATSVVLFNAIQSFDLVNTSPRILLEFIGSFLYLFLASTMLGVIVGLVSAYIIKKLYFGRHSTDREFALMMLMAYLSYIMAELFYLSGILTVFFCGIVMSHYTWHNVTESSRVTTKHAFATLSFVAETFLFLYVGMDALDTEKWRFVSDSPGTSVAVSAVLMGLVMVGRAAFVFPLSFLSNLAKKSASEKISFREQIIIWWAGLMRGAVSMALAYNQFTRGGHTQLRGNAIMITSTITIVLFSTVV…
Gbar_D11G028500	Gb-NHX2-6D	>Gb-NHX2-6D	MSTIEIETMSHLSTLQSSSDFLSTTTIIALTIFFSLLCACIIIGHLLEENRWANESITALLLGLCAGAVVLLASKGNSSKILVFSEDLFFLYLLPPIIFNAGFQVKKKQFFKNFTIILMFGIFGTVISFCLISVGAFLLFNRIGVTSLNTQDYLAVGAILSATDTVCTLQVLSQDETPFLYGVIFGEGVVNDATSIVLFNAVQSLDFNNIDAMISLKLLGTFLYLFFTSTILGVVAGLLSAFIIKTLYFGRHSTDREVALMMIMAYLSYMLAELLNLSGILTVFFCGIVMSHYTWHNVTQSSRITTKHAFATMSFIAETFIFLYVGMDALDIDKWKASSASAGTFIAVSSTLFALVLVGRAAFVYPLANFINCIRKRDGSNIAFRKQFIMWWAGLMRGA…
Gbar_D12G000860	Gb-NHX2-7D	>Gb-NHX2-7D	MALDPDQTSVDSITLFVALLCSCIVIGHLLEKNRWFNESTTALAIGLCSGIIILLTTEGKRSHILVFNEELFFIYLLPPIIFNAGFQVKKKQFFRNFAMIILFGAVGTLISFVIVSIGTMQLFKKLDIGFLDIGDYLAIGAIFSATDSVCTLQVLNQDETPLLYSIVFGEGVVNDATSIVLFNAIQKFDLSHITLRIFIEFIGNFLYFFITSTLLGVGVGLISAYIIKKLYIGRHSTDREVALMILMAYLSYMMAELFNLSSILTVFFCGIVMSHYTWHNVTESSRITTKHAFATLSFISEIFIFLYVGMDALDIEKWKVVSKSPGTSAGVSSILLGLVLVGRAASVFPLSFISNLFKRSESDKFTLKQQVTIWWAGLMRGSVSVALAYNQFTRSGHTQ…
Gbar_D13G011070	Gb-NHX2-8D	>Gb-NHX2-8D	MVASQLAAVLSKLQTLYSDHASVVSMNLFVALLCASIVIGHLLEENRWMNESITALAIGLCTGVVILLTSGGKSSRLLVFSEDLFFIYLLPPIIFNAGFSVKKKQFFRNFITIMLFGAVGTLISWSIISFGVIKFFKEMDIGSLEIGDFLAIGAIFAATDSVCTLQVLNQDETPLLYSLVFGEGVVNDATSVVLFNAIQSFDLTNTNHRIALEFIGSFLYLFLASTLLGVAVGLVSAYIIKTLYFGRHSTDREFALMMLMAYLSYIMAELFYLSGILTVFFCGIVMSHYTWHNVTESSRITSKHAFATLSFVCETFIFLHVGMDALDIETWKFVNDRPGTSIIVSSVLLALVMAGRAAFVFPLSFLSNLAHKSANEKISFRQQIIIWWAGLMRGAVSMA…
Pp3c11_22400V3.1	PpNHX1	>PpNHX1	MAMRALPVGSLHSIMAAVGIVDSGNHMAVVAVSLFVTLLCACIVLGHMMEEFQYISESVTAIFLGFCTGIVVLVTSSGASSHVLQFNEELFFIYLLPPIIFNAGFQVKKKSFFRNFVAIMLFGVIGVFISVAIITAGCKFMFPKLGLEKLVIGDYLALGTIFSATDSVCVLQVLNQDDSPLLYSLVFGEGVVNDATSVVLFRAVQKLALKHFTGMEVLQICGSFLQLFFSSTVLGVAIGLLSAYIIKTLYLARHSTDREIALMTIMAYLSYILAELFYLSGILTVFFCGIVMSHYTWHNVTESSRVTTKHGFATMSFIAETFIFLYVGMDALDVDKWNMVQITAGNYFGLFMTLIVLILVGRAAFVFPLSALSNYMRKSSDTKITFRQQIMIWWAGLMR…
Pp3c13_14340V3.1	PpNHX2	>PpNHX2	MEMATSEPSSPLPQPGSSDQQQIASASILLQIVMLGLAFVLGHVLRRHKIYYINEASASLLLGLFVGFVANVSNTEAHFRQWFNFHEEFFLLFLLPPIILYPTHPTLHKPFFSNFGAICTFAILGTFITSIVTGILVYLGGLFFLMYRLPFHESIMYGALISATDPVSVLAIFQELGTDVNLYALVFGESVLNDAVRKSIFDYIVFGNMVRKLSLTLLAVKNHPLETHGLMSAIWSFLEIFVGSLSSGVGVALICALISFLLQNLECCLVVLFPYFSYMLAEGLGLSGIVAILFCGILMKHYTFPNLSEGAQAFTSGFFQLISSLAETFVFIYMGMDIAIKSHSWSHVGFIFFSIVFIVIARAANVFPCARLVNMLRPASRQIPINHQKALWFSGLRGA…
Pp3c22_9570V3.1	PpNHX3	>PpNHX3	MESMSTVAPAPSTAATEEVGPEVAILFVGVALFLGMVSRHLFKGSRIPYTVVLLLLGIGIGGLEYGVKNLGVLGDSIRMWSNIDPDLILFLFLPALLFESSFAMDFHQIKRCFFQMLLLAAPGVLISTFLLGVATVVSIHIKSSSNLTLLSGGEQTLLKVFPYNWNWSTGLLLGGLLSATDPVAVVALLKELGASKKLSTLIEGESLMNDGTAIVVFRLFLQMVLGKHFSAGDVVSFLSRVVFGAVALGLLFGIVSVIWVGRVFNDTVIEITLTLTASYMAFFVAEESASVSGVLTVMTVGIFFTAFARTAFTGESAQSMHHFWEMISYIANTLVFLLSGVVIAESILRSQDKIQGRDWGYLLLLYLFVQISRAMVVGLLYPGLKYFGYGINWKEAIVL…
Pp3c25_1960V3.1	PpNHX4	>PpNHX4	MAVGDGVLGVAHSTSLKASELEGNAEHMTVVSICLFVSLLCACIVVGHLLEENQWTNQCETALLLGLGTGIIVLIASKGYSSHVLKFNEELFFIYLLPPIIFNAGFSVKKKEFFRNFIAIMLFGIVGVFISFAIISVGTWLLFPKLGLKNLPVRDILAIGVIFSATDSVCTLQVLDQDSTPMLYSLVFGEGVVNDATSVVLFRAFQTYNFDHFTPLDGLKIGGNFLYLFFTSTVLGIVSGLVSAYIIRKIYFGRESTDREIAIMILMAYLSYTFAELFELTGILSVFFCGIMMSHYTWHNVTEHSRTTTKHTFATMSFIAEVFIFLYVGMDAVDIDKWRRTQSSFRESAGLLGGLMFIIMLGRAAFVFPLSACSNFMTNSPRAKINLRQMSIIWWAGLM…
Pp3c5_15750V3.1	PpNHX5	>PpNHX5	MATNDVVSVSHSMLLKATDLKDDRIDVISICLFVFLLCACIVLGHLLEENRWMNESITALLLGLFTGSIVLISSKGQGSHILEFDEELFFIYLLPPIIFNAGFQVKKKEFFRNFITIMFFGVIGVFISFGIISTGSWYFFSKFGLKNLPIRDILAIGVIFSATDSVCTLQVLNQDETPLLYSLVFGEGVVNDATSVVLFRAVQTYNFDNFTSLEGLQIGGSFLYLFFSSCILGIASGLISAYIIKTMYFGRHSTDREIAIMTLMAYLSYVFAELFYLSGILSVFFCGIVMSHYTWHNVTENSRITSKHSFATMSFIAETFIFLYVGMDALDFEKWKMMQSSFTESAGLFGSLLFLVLLGRAAFVFPLSALSNYSTKSPDAKINLRQMVIIWWAGLMRGA…
Pp3c6_11380V3.1	PpNHX6	>PpNHX6	MVTNDVLGVAHSLLLKTPDLRDDHMHVVSICLFVFLLCACIVFGHLLEENRWMNESITALLLGLCTGVVVLISSNGQSSHVLKFDEELFFIYLLPPIIFNAGFQVKKKEFFRNFIAIMLFGVIGVFISFAVISTGSWYLFPKLGLNLSMRDILAIGVIFSATDSVCTLQVLNQDETPLLYSLVFGEGVVNDATSVVLFRAVQSYNFDRFSPLEDLQIGCNFLYLFSSSCILGIASGLISAYIIKTMYFGRHSTDREIAIMILMAYLSYILAELFYLSGILSVFFCGIVMSHYTWHNVTENSRTTTRHSFATMSFIAETFIFLYVGMDALDLDKWKTTQSSFKESAGLFGSLMCLILLGRAAFVFPLSALSNYSTKSPGAKINLRQMIIIWWAGLMRGAV…
Pp3c7_4340V3.1	PpNHX7	>PpNHX7	MEVGALPVRSLNYLMTKTGLDGSEDHMVVVAISLFVTLLCACIVLGHLMEEFQYISESVTAIILGFCTGIIVLVASNGASSHVLQFNEELFFIYLLPPIIFNAGFQVKKKQFFRNFIAIMLYGVIGVFISFAIISAGCKFTFPKFGLDKLTIGDYLALGTIFSATDSVCVLQVLNQDDSPLLYSLVFGEGVVNDATSVVLFRAVQKLSFKDFTGMEVIRICGSFLQLFFSSTVLGVAIGLLSAYIIKTLYLARHSTDREIALMTIMAYLSYILAELFYLSGILTVFFCGIVMSHYTWHNVTESSRITTRHGFATMSFIAETFIFLYVGMDALDVDKWKMVQISSGDYFGLFFTIITLVLVGRAAFVFPLSALANYMRKSSDTKITFRQQIVIWWAGLMR…
Ga01G0329	Ga_NHX6-1	>GaNHX6-1	MGISPAESGSPEKEQQAAGVGILLQIMMLVLSFVLGHVLRRHKFYYLPEASASLLIGLIVGGLANISNTETSIRSFISFPIIVIIYIYCFSLSAKPFFSNFGAIVTFAILGTFIASVVTGVLVYIGGRMYLMYGLPFVECLMFGALISATDPVTVLSIFQELGTDTNLYALVFGESVLNDAMAISLYRTMSIVRKHASSAQNFFMVIFRFLETFVGSMSAGVGVGFVSALISFLIDFILIYHNLFKYAGLDVDNLQNLECCLFVLFPYFSYMLAEGLGLSGIVSILFTAIVMKHYSYSNLSENSQQFVSDFFHLISSLAETFTFIYMGFDIAMEKHSWSHLGFIFFSIIFIVVARAANVFSCAYLVNLVRPVNRQIPLKHQKALWYSGLRGAMAFALAL…
Ga01G0914	Ga_NHX4	>GaNHX4	MFEFVRNLAHEHEQVVPISVFVAILCLCLVIGHLLEENRWVNESITAILIGGIAGTVILFLNKGKSSHILRFSEELFFIYLLPPIIFNAGFQVKKKQFFQNFITIMLFGVIGVFISTSIITAGSWWLFPKLGFFGLTAREYLAVGTIFSSTDTVCTLQVLHQDENPLLYSLVFGEGVVNDATSVVLFNAIQKIDVSRINSRTSFQLIGDFIYLFSTSTALGVTFGLVTAYSLKTLYFGRHSTVRELAIMVLMAYLSYMLAELLDLSGILTVFFCGILMSHYAWHIFAMMSFVAETFIFLYVGMDALDMEKWKMTRLSVGTLMASFGTLVFLILVGRAAFVFPLSAFSNYLNKHPDRSKPLTFRHQVVIWWAGLMRGAVSIALAFKQFTFSGVTWDPVNA…
Ga03G0523	Ga_NHX2-1	>GaNHX2-1	MAIGILSSLLASDHSSIVSMNLFVALLCGCIVIGHLLEESRWMNESITALVIGVCTGVVILLTTGGKSSHLLVFSEDLFFIYLLPPIIFNAGFQVKKKQFFRNFITIMLFGAVGTLISFGIISAGAIQFFKELHIGDLQIGDYLAIGAIFSATDSVCTLQVLNQDETPLLYSLVFGEGVVNDATSVVLFNAIQSFDLTHINSTIALKFVGNFFYLFISSTLLGVVTGLLSAFIIKKLYFGRHSTDREVALMILMAYLSYMLAELFYLSGILTVFFCGIVMSHYTWHNVTESSRVTTKHAFATLSFVAEIFIFLYVGMDALDIEKWRVISDSPGKSVGVSSILLGLILVGRAAFVFPLSFISNLTKKAPHEKIEFKQQVTIWWAGLMRGAVSMALAYNQF…
Ga03G1549	Ga_NHX7	>GaNHX7	MEEVKEYLYVLPSRMLEEISSSESEPVDAVIFVGISLVLGIASRHLLRGTRVPYTVALLIIGLGLGSLEYGTSHKLGRIGDGIRLWNNIDPDLLLAVFLPALLFESAFSMEVHQIKRCMAQMVLLAGPGVIISTFCLGFALKITFPYEWNWKTSLLLGGLLSATDPVAVVALLKELGASKKLSTIIEGESLMNDGTAIVVYQLFFKMVNGESFSWDAIIGFLAKVALGAVGLGIAFGIASVLWLGFIFNDTVIEITLTVAVSYVVYFTGQEGIEVSGVLAVMTLGMFYAAVAKTAFKGDGQQSLHHFWEMVAYIANTLIFILSGVVIAEGILGNDKIFQNNGNSWGYLILLYIFVQVSRCIVVGVLYPFLRYFGYGLDLKEAAILIWSGLRGAVALSLS…
Ga06G1811	Ga_NHX1	>GaNHX1	MGSWRVERLDQLPTALLAAAAMCVGFGSFSDPPEAQDLAHFLEHMLFMGSIEFPDEKENRWMNESITALIIGVFIEVIILLTSEGKSSHLLVFSEDLFFIHILPPIIFNTEIGHYTIPKEMNKVYNWLTARLRLEG
Ga06G2207	Ga_NHX6-2	>GaNHX6-2	MDNSTAEKGSPGQEQQAAGVGILLQIMMLVLSFVVGHVLRRHKFYYLPEASASLLIGLIVGGLANISDTERSIRAWFNFHEEFFFLFLLPPIILYPRFSLSPKPFFSNFGAIVTFAIFGTFIASVVTGVLVYLGGLMYLMYKLPFVECLMFGALISATDPVTVLSIFQELGTDMNLYALVFGESVLNDAMAISLYRTMSVVRSNDPSGQNFFMVIVRFLETFVGSMSAGVGVGFTSALISFLNLFKYAGLDIDNLQNLECCLFVLFPYFSYMLAEGLGLSGIVSILFTGIVMKHYTFSNLSENSQRFVSDFFHLISSLAETFIFIYMGFDIAMEKHSWSHVGFIFFSILFIAIARAVNVFSCAYLINLVRPAHRQIPSKHQKALCYSGLRGAMAFALAL…
Ga08G2542	Ga_NHX2-2	>GaNHX2-2	MVASPLAVVFSKLQTLFTSDHASVVSLNLFVALLCACIVIGHLLEENRWMNESITALVIGLCTGVIILWRRGGKSSRLLVFSEDLFFIYLLPPIIYSMLGEFKVKKKQFFRNFITIMMFGAIGTLISCTVISLGATYMFKEMDIGSLDIGDFLAIGAIFPATDSVCTLQVLHQDETPLLYSLVFGEGVVNDATSVVLFNAIQSFDLSDINFRIALKSIGKFFYLFSASTMLGVFVGLASAYIIKTLYFGRHSTDREFALMMLMAYLSYILAELFYLSGILTVFFCGIVMSHYTWHNVTESSRVTTKHTFATLSFVAETFIFLYVGMDALDISTWRVNDRPRTSLMVSSILLALVMAGRAAFVFPLSYLANLSNKSPSENISFREQIIIWWAGLMRGAVS…
Ga09G0806	Ga_NHX2-3	>GaNHX2-3	MTIGIISSALANSETILASDHGSIVSINLFVALLCGCIVIGHLLEENRWMNESITALAIGVCTGVIILLTTGGKSSRLLVFSEDLFFIYLLPPIIFNAGFQVKKKQFFRNFLTIMLFGAVGTLISFCVISIGAIHFFKKMNIGDLTLGDYLAIGAIFSATDSVCTLQVLNQDETPLLYSLVFGEGVVNDATSVVLFNAIQTFDISHIDSTMALQYIGNFLYLFILSTLLGVLAGLLSAYIIRKLYFGRHSTDREVALMMLMAYLSYMLAELFSFSAILTVFFCGIVMSHYTWHNVTESSRVTTKHAFATLSFVSEIFIFLYVGMDALDIEKWRVISDSPGTSVGVSGILLGLILVGRAAFVFPLSFISNLTRKAPHEKVDFKQQVTVWWAGLMRGAVSM…
Ga09G2658	Ga_NHX2-4	>GaNHX2-4	MAIGILSTLLAKSETILGSGHSSVVSMNLFVALLCGCIVIGHLLEESRWMNESITALAIGLCTGIVILLTTGGKSSHLLVFSEDLFFNYLLPPIIFNAGFQVKKKQFFRNFMTIMLFGAVGTLISFAIISLGAIHFFKKMSIGNLKIGDYLAIGAIFSATDSVCTLQVLNQDDTPLLYSLVFGEGVVNDATAVVLFKAIQSFDLPHINTTIALQFVGNFLYLFISSTLLGVLAGLLSAYIIKKLYFGRHSTDREVALMILMAYLSYMLAEFFYLSAILTVFFCGIVMSHYTWHNVTESSRVTTKHAFATLSFVAEIFIFLYVGMDALDIEKWRVVSDSPGKSVGVSAILLGLILVGRAAFVFPLSSISNLTKKAPCDKIDFKQQVTIWWAGLMRGAVSM…
Ga11G0922	Ga_NHX2-5	>GaNHX2-5	MSHLSTLQSSSDFLSTTTIIALTIFFSLLCACIIIGHLLEENRWANESITALLLGLCAGAVVLLASKGNSSKILVFSEDLFFLYLLPPIIFNAGFQVKKKQFFKNFTIILMFGIFGTVISFCLISVGAFLLFNRIGVTSLNTQDYLAVGAILSATDTVCTLQVLSQDETPFLYSVIFGEGVVNDATSIVLFNAVQSLDFNNIDAMISLKLLGIFLYLFFTSTILGVVAGLLSAFIIKTLYFGRHSTDREVALMMIMAYLSYMLAELLNLSGILTVFFCGILMSHYTWHNVTQSSRITTKHAFATMSFIAETFIFLYVGMDALDIDKWKASSASAGTFIAVSSTLFALVLVGRAAFVFPLANFINCIRRRDGSNIAFRKQFIMWWAGLMRGAVTIALSYN…
Ga11G1289	Ga_NHX2-6	>GaNHX2-6	MVAPQLAAVFTKLQTLSTSDHASVVSMNIFVALLCACIVIGHLLEENRWMNESITALIIGVFTGVIILLTSGGKSSHLLVFSEDLFFIYLLPPIIFNAGFQVKKKQFFRNFITIMLFGAVGTLISCTIISLGVINFFKEMDIGSLDIGDFLAIGAIFAATDSVCTLQVLNQDETPLLYSLVFGEGVVNDATSVVLFNAIQSFDLVNTSPRILLEFIGSFLYLFLASTMLGVIVGLVSAYIIKKLYFGRHSTDREFALMMLMAYLSYIMAELFYLSGILTVFFCGIVMSHYTWHNVTESSRVTTKHAFATLSFVAETFLFLYVGMDALDMEKWRFVSDSPGTSVAVSAVLMGLVMVGRAAFVFPLSFLSNLAKKSTSEKISFREQIIIWWAGLMRGAVSM…
Ga12G2838	Ga_NHX2-7	>GaNHX2-7	MALEPDQTSVDSITLFVALLCSCIVIGHLLEKNRWFNESITALAIGLCSGIIILLTTEGKRSHILVFNEELFFIYLLPPIIFNAGFQVKKKQFFRNFAMIILFGAVGTLISFVIVSIGTMQLFKKLDIGFLDIGDYLALGAIFSATDSVCTLQVLNQDETPLLYSIVFGEGVVNDATSIVLFNAIQKFDLSHITSRIFIEFIGNFLYFFITSTLLGVGVGLISAYIIKKLYIGRHSTDREVALMILMAYLSYMMAELFNLSSILTVFFCGIVMSHYTWHNVTESSRITTKHAFATLSFISEIFIFLYVGMDALDIEKWKVVSKSPGTSAGVSSILLGLVLVGRAASVFPLSFISNLFKRSESDKFTLKQQVTIWWAGLMRGSVSVALAYNQFTRSGHTQ…
Ga13G1277	Ga_NHX2-8	>GaNHX2-8	MVASQLAAVLSKLQTLYSDHASVVSMNLFVALLCASIVIGHLLEENRWMNESITALAIGLCTGVVILLTSGGKSSRLLVFSEDLFFIYLLPPIIFNAGFSVKKKQFFRNFITIMLFGAVGTLISWSIISFGVIKFFKEMDIGSLEIGDFLAIGAIFAATDSVCTLQVLNQDETPLLYSLVFGEGVVNDATSVVLFNAIQSFDLTNTNHRIALEFIGSFLYLFLASTLLGVAVGLVSAYIIKTLYFGRHSTDREFALMMLMAYLSYIMAELFYLSGILTVFFCGIVMSHYTWHNVTESSRITSKHAFATLSFVCETFIFLHVGMDALDIETWKFVNDRPGTSIIVSSVLLALVMAGRAAFVFPLSFLSNLAHKSANEKISFRQQIIIWWAGLMRGAVSMA…
Gohir.A01G036500	Gh_NHX6-1A	>GhNHX6-1	MGISPAESGSPEKEQQAAGVGILLQIMMLVLSFVLGHVLRRHKFYYLPEASASLLIGLIVGGLANISNTETSIRAWFNFHEEFFFLFLLPPIIFQSGFSLSAKPFFSNFGAIVTFAILGTFIASVVTGVLVYIGGRMYLMYGLPFVECLMFGALISATDPVTVLSIFQELGTDTNLYALVFGESVLNDAMAISLYRTMSIVRKHASSAQNFFMVIFRFLETFVGSMSAGVGVGFVSALLFKYAGLDVDNLQNLECCLFVLFPYFSYMLAEGLGLSGIVSILFTAIVMKHYSYSNLSENSQQFVSDFFHLISSLAETFTFIYMGFDIAMEKHSWSHLGFIFFSIIFIVVARAANVFSCAYLVNLVRPVHRQIPLKHQKALWYSGLRGAMAFALALQSVHD…
Gohir.A01G085600	Gh_NHX4-1A	>GhNHX4-1	MFEFVRNLAHEHEQVVPISVFVAILCLCLVIGHLLEENRWVNESITAILIGGIAGTVILFLNKGKSSHILRFSEELFFIYLLPPIIFNAGFQVKKKQFFQNFITIMLFGVIGVFISTSIITAGSWWLFPKLGFFGLTAREYLAVGTIFSSTDTVCTLQVLHQDENPLLYSLVFGEGVVNDATSVVLFNAIQKIDVSRINSRTSFQLIGDFIYLFSTSTALGVTFGLVTAYSLKTLYFGRHSTVRELAIMVLMAYLSYMLAELLDLSGILTVFFCGILMSHYAWHIFAMMSFVAETFIFLYVGMDALDMEKWKMTRLSVGTLMASFGTLVFLILVGRAAFVFPLSAFSNCLNKHPDRSKPLTFRHQVVIWWAGLMRGAVSIALAFKQFTFSGVTWDPVNA…
Gohir.A02G045800	Gh_NHX2-1A	>GhNHX2-1	MAIGILSSLLASDHSSIVSMNLFVALLCGCIVIGHLLEESRWMNESITALVIGVCTGVVILLTTGGKSSHLLVFSEDLFFIYLLPPIIFNAGFQVKKKQFFRNFITIMLFGAVGTLISFGIISAGAIQFFKELHIGDLQIGDYLAIGAIFSATDSVCTLQVLNQDETPLLYSLVFGEGVVNDATSVVLFNAIQSFDLTHINSTIALKFVGNFFYLFISSTLLGVVTGLLSAFIIKKLYFGRHSTDREVALMILMAYLSYMLAELFYLSGILTVFFCGIVMSHYTWHNVTESSRVTTKHAFATLSFVAEIFIFLYVGMDALDIEKWRVISDSPGKSVGVSSILLGLILVGRAGFVFPLSFISNLTKKAPHEKIEFKQQVTIWWAGLMRGAVSMALAYNQF…
Gohir.A03G113800	Gh_NHX7-1A	>GhNHX7-1	MEEVKEYLYVLPSRMLEEISSSESEPVDAVIFVGISLVLGIASRHLLRGTRVPYTVALLIIGLGLGSLEYGTSHKLGRIGDGIRLWNNIDPDLLLAVFLPALLFESAFSMEVHQIKRCMAQMVLLAGPGVIISTFCLGFALKITFPYEWNWKTSLLLGGLLSATDPVAVVALLKELGASKKLSTIIEGESLMNDGTAIVVYQLFFKMVNGESFSWDAIIGFLAKVALGAVGLGIAFGIASVLWLGFIFNDTVIEITLTVAVSYVVYFTGQEGIEVSGVLAVMTLGMFYAAVAKTAFKGDGQQSLHHFWEMVAYIANTLIFILSGVVIAEGILGNDKIFQNNGNSWGYLILLYIFVQVSRCIVVGVLYPFLRYFGYGLDLKEAAILIWSGLRGAVALSLS…
Gohir.A06G181100	Gh_NHX6-2A	>GhNHX6-2	MDNSTAEKGSPGQEQQAAGVGILLQIMMLVLSFVVGHVLRRHKFYYLPEASASLLIGLIVGGLANISDTERSIRAWFNFHEEFFFLFLLPPIIFQSGFSLSPKPFFSNFGAIVTFAIFGTFIASVVTGVLVYLGGLMYLMYKLPFVECLMFGALISATDPVTVLSIFQELGTDMNLYALVFGESVLNDAMAISLYRTMSVVRSNDPSGQNFFMVIVRFLETFVGSMSAGVGVGFTSALLFKYAGLDIDNLQNLECCLFVLFPYFSYMLAEGLGLSGIVSILFTGIVMKHYTFSNLSENSQRFVSDFFHLISSLAETFIFIYMGFDIAMEKHSWSHVGFIFFSILFIAIARAVNVFSCAYLINLVRPAHRQIPSKHQKALCYSGLRGAMAFALALQSVHD…
Gohir.A09G061600	Gh_NHX2-2A	>GhNHX2-2	MTIGIISSALANSETILASDHGSIVSINLFVALLCGCIVIGHLLEENRWMNESITALAIGVCTGVIILLTTGGKSSRLLVFSEDLFFIYLLPPIIFNAGFQVKKKQFFRNFLTIMLFGAVGTLISFCVISIGAIHFFKKMNIGDLTLGDYLAIGAIFSATDSVCTLQVLNQDETPLLYSLVFGEGVVNDATSVVLFNAIQTFDISHIDSTMALQYIGNFLYLFILSTLLGVLAGLLSAYIIRKLYFGRHSTDREVALMMLMAYLSYMLAELFSFSAILTVFFCGIVMSHYTWHNVTESSRVTTKHAFATLSFVSEIFIFLFVGMDALDIEKWRVISDSPGTSVGVSGILLGLILVGRAAFVFPLSFISNLTRKAPHEKVDFKQQVTVWWAGLMRGAVSM…
Gohir.A09G233200	Gh_NHX2-3A	>GhNHX2-3	MAIGILSTLLAKSETILGSGHSSVVSMNLFVALLCGCIVIGHLLEESRWMNESITALAIGLCTGIVILLTTGGKSSHLLVFSEDLFFNYLLPPIIFNAGFQVKKKQFFRNFMTIMLFGAVGTLISFAIISLGAIHFFKKMSIGNLKIGDYLAIGAIFSATDSVCTLQVLNQDDTPLLYSLVFGEGVVNDATAVVLFKAIQSFDLPHINTTIALQFVGNFLYLFISSTLLGVLAGLLSAYIIKKLYFGRHSTDREVALMILMAYLSYMLAEFFYLSAILTVFFCGIVMSHYTWHNVTESSRVTTKHAFATLSFVAEIFIFLYVGMDALDIEKWRVVSDSPGKSVGVSAILLGLILVGRAAFVFPLSSISNLTKKAPCDKIDFKQQVTIWWAGLMRGAVSM…
Gohir.A11G237700	Gh_NHX2-4A	>GhNHX2-4	MVAPQLAAVFTKLQTLSTSDHASVVSMNIFVALLCACIVIGHLLEENRWMNESITALIIGVFTGVIILLTSGGKSSHLLVFSEDLFFIYLLPPIIFNAGFQVKKKQFFRNFITIMLFGAVGTLISCTIISLGVINFFKEMDIGSLDIGDFLAIGAIFAATDSVCTLQVLNQDETPLLYSLVFGEGVVNDATSVVLFNAIQSFDLVNTSPRILLEFIGSFLYLFLASTMLGVIVGLVSAYIIKKLYFGRHSTDREFALMMLMAYLSYIMAELFYLSGILTVFFCGIVMSHYTWHNVTESSRVTTKHAFATLSFVAETFLFLYVGMDALDMEKWRFVSDSPGTSVAVSAVLMGLVMVGRAAFVFPLSFLSNLAKKSTSEKISFREQIIIWWAGLMRGAVSM…
Gohir.A11G262700	Gh_NHX2-5A	>GhNHX2-5	MSHLSTLQSSSDFLSTTTIIALTIFFSLLCACIIIGHLLEENRWANESITALLLGLCAGAVVLLASKGNSSKILVFSEDLFFLYLLPPIIFNAGFQVKKKQFFKNFTIILMFGIFGTVISFCLISVGAFLLFNRIGVTSLNTQDYLAVGAILSATDTVCTLQVLSQDETPFLYSVIFGEGVVNDATSIVLFNAVQSLDFNNIDAMISLKLLGIFLYLFFTSTILGVVAGLLSAFIIKTLYFGRHSTDREVALMMIMAYLSYMLAELLNLSGILTVFFCGILMSHYTWHNVTQSSRITTKHAFATMSFIAETFIFLYVGMDALDIDKWKASSASAGTFIAVSSTLFALVLVGRAAFVFPLANFINCIRRRDGSNIAFRKQFIMWWAGLMRGAVTIALSYN…
Gohir.A12G008700	Gh_NHX2-6A	>GhNHX2-6	MALEPDQTSVDSITLFVALLCSCIVIGHLLEKNRWFNESITALAIGLCSGIIILLTTEGKRSHILVFNEELFFIYLLPPIIFNAGFQVKKKQFFRNFAMIILFGAVGTLISFVIVSIGTMQLFKKLDIGFLDIGDYLALGAIFSATDSVCTLQVLNQDETPLLYSIVFGEGVVNDATSIVLFNAIQKFDLSHITSRIFIEFIGNFLYFFITSTLLGVGVGLISAYIIKKLYIGRHSTDREVALMILMAYLSYMMAELFNLSSILTVFFCGIVMSHYTWHNVTESSRITTKHAFATLSFISEIFIFLYVGMDALDIEKWKVVSKSPGTSAGVSSILLGLVLVGRAASVFPLSFISNLFKRSESDKFTLKQQVTIWWAGLMRGSVSVALAYNQFTRSGHTQ…
Gohir.A13G101000	Gh_NHX2-7A	>GhNHX2-7	MVASQLAAVLSKLQTLYSDHASVVSMNLFVALLCASIVIGHLLEENRWMNESITALAIGLCTGVVILLTSGGKSSRLLVFSEDLFFIYLLPPIIFNAGFSVKKKQFFRNFITIMLFGAVGTLISWSIISFGVIKFFKEMDIGSLEIGDFLAIGAIFAATDSVCTLQVLNQDETPLLYSLVFGEGVVNDATSVVLFNAIQSFDLTNTNHRIALEFIGSFLYLFLASTLLGVAVGLVSAYIIKTLYFGRHSTDREFALMMLMAYLSYIMAELFYLSGILTVFFCGIVMSHYTWHNVTESSRITSKHAFATLSFVCETFIFLHVGMDALDIETWKFVNDRPGTSIIVSSVLLALVMAGRAAFVFPLSFLSNLAHKSANEKISFRQQIIIWWAGLMRGAVSMA…
Gohir.D01G023800	Gh_NHX6-3D	>GhNHX6-3	MGISPEESGSPEKEQQAAGVGILLQIMMLVLSFVLGHVLRRHKFYYLPEAGASLLIGLIVGGLANISNTETSIRAWFNFHEEFFFLFLLPPIIFQSGFSLSAKPFFSNFGAIVTFAILGTFIASVVTGVLVYLGGRMYLMYGLPFVECLMFGALISATDPVTVLSIFQELGTDTNLYALVFGESVLNDAMAISLYRTMSIVRKHASSAQNFFMVIFRFLETFVGSMSAGVGVGFVSALLFKYAGLDVDNLQNLECCLFVLFPYFSYMLAEGLGLSGIVSILFTAIVMKHYSYSNLSENSQQFVSDFFHLISSLAETFTFIYMGFDIAMEKHSWSHLGFIFFSILFIVVARAANVFSCAYLVNLVRPVHRQIPLKHQKALWYSGLRGAMAFALALQSVHD…
Gohir.D01G071900	Gh_NHX4-2D	>GhNHX4-2	MFEFVRNLAHEHEQVVPISVFVAILCLCLVIGHLLEENRWVNESITAILIGGVAGTVILFLNKGKSSHILRFSEELFFIYLLPPIIFNAGFQVKKKQFFQNFITIMLFGVIGVFISTSIITAGSWWLFPKLGFFGLTAREYLAVGTIFSSTDTVCTLQVLHQDENPLLYSLVFGEGVVNDATSVVLFNAIQKIDVSRINSRTSLQLIGDFIYLFSTSTALGVTFGLVTAYSLKTLYFGRHSTVRELAIMVLMAYLSYMLAELLDLSGILTVFFCGILMSHYAWHIFAMMSFVAETFIFLYVGMDALDMEKWKMTRLRCLIMLSFFLQNCVGTLMASFGTLVFLILVGRAAFVFPLSAFSNYLNKHPDRSKPLTFRHQVVIWWAGLMRGAVSIALAFKQF…
Gohir.D02G051800	Gh_NHX2-8D	>GhNHX2-8	MAIGILNSLLASDHSSIVSMNLFVALLCGCIVIGHLLEESRWMNESITALVIGVCTGVVILLTTGGKSSHLLVFSEDLFFIYLLPPIIFNAGFQVKKKQFFRNFMTIMLFGAVGTLISFGIISAGAIQFFKELHIGDLQIGDYLAIGAIFSATDSVCTLQVLNQDETPLLYSLVFGEGVVNDATSVVLFNAIQSFDLNHINSTIALKFVGNFFYLFISSTLLGVVTGLLSAFIIKKLYFGRHSTDREVALMILMAYLSYMLAELFYLSGILTVFFCGIVMSHYTWHNVTESSRVTTKHAFATLSFVAEIFIFLYVGMDALDIEKWRVISDSPGKSVGVSSILLGLILVGRAAFVFPLSFISNLTKKAPHEKIEFKQQVTIWWAGLMRGAVSMALAYNQF…
Gohir.D02G138100	Gh_NHX7-2D	>GhNHX7-2	MEEVKEYLYVLPSRMLEEISSGESEPVDAVIFVGISLVLGIASRHLLRGTRVPYTVALLIIGLGLGSLEYGTSHKLGRIGDGIRLWNNIDPDLLLAVFLPALLFESAFSMEVHQIKRCMAQMVLLAGPGVIISTFCLGFALKITFPYEWNWKTSLLLGGLLSATDPVAVVALLKELGASKKLSTIIEGESLMNDGTAIVVYQLFFKMVNGESFSWDAIVGFLAKVALGAVGLGIAFGIASVLWLGFIFNDTVIEITLTVAVSYVVYFTGQEGIEVSGVLAVMTLGMFYAAFAKTAFKGDGQQSLHHFWEMVAYIANTLIFILSGVVIAEGILGNDKIFQNNGNSWGYLILLYIFVQVSRCIVVGVLYPFLRYFGYGLDLKEAAILIWSGLRGAVALSLS…
Gohir.D06G187900	Gh_NHX6-4D	>GhNHX6-4	MDNSTAEKGSPGQEQQAAGVGILLQIMMLVLSFVVGHVLRRHKFYYLPEASASLLIGLIVGGLANISDTERSIRAWFNFHEEFFFLFLLPPIIFQSGFSLSPKPFFSNFGAIVTFAIFGTFIASVVTGVLVYLGGLMYLMYKLPFVECLMFGALISATDPVTVLSIFQELGTDMNLYALVFGESVLNDAMAISLYRTMSVVRSNDPSGQNFFMVIVRFLETFVGSMSAGVGVGFTSALLFKYAGLDIDNLQNLECCLFVLFPYFSYMLAEGLGLSGIVSILFTGIVMKHYTFSNLSENSQHFVSDFFHLISSLAETFIFIYMGFDIAMEKHSWSHVGFIFFSILFIAIARAVNVFSCAYLINLVRPAHRQIPSKHQKALCYSGLRGAMAFALALQSVHD…
Gohir.D07G121600	Gh_NHX1D	>GhNHX1	MEGDALVRGVGPYILNLTRSSHLLVFGEDLFFIYLLPPIIFNARFQVKKKQFFCNFITIMLFGAVGTLVSCTIISLGISNDLMEAIYSSANVLKRSTSIHWNKKQQSGFKSMKKKIQGATNEIRNVARIGHYTIPKEMNEVCNWLTARLGLEGYR
Gohir.D09G060600	Gh_NHX2-9D	>GhNHX2-9	MTIGIISFALANSETTFASDHGPIVSINLFVALLCGCIVIGHLLEENRWMNESITALAIGVCTGVIILLTTGGKSSRLLVFSEDLFFIYLLPPIIFNAGFQVKKKQFFRNFMTIMLFGAVGTLISFCVISIGAIHFFQKMNIGDLTLGDYLAIGAIFSATDSVCTLQVLNQDETPLLYSLVFGEGVVNDATSVVLFNAIQTFDLSHINSTMALQYIGNFLYLFILSTLLGVLAGLLSAYIIRKLYFGRYSTDREVALMMLMAYLSYMLAELFSFSAILTVFFCGIVMSHYTWHNVTESSRVTTKHAFATLSFVSEIFIFLYVGMDALDIEKWRVISDSGILLGLILVGRAAFVFPLSVISNLTRKAPHEKVDFKQQVTVWWAGLMRGAVSMALAYNQFT…
Gohir.D09G234300	Gh_NHX2-10D	>GhNHX2-10	MAIGILSTLLAKSETILGSGHSSVVSMNLFVALLCGCIVIGHLLEESRWMNESITALAIGLCTGIVILLTTGGKSSHLLVFSEDLFFNYLLPPIIFNAGFQVKKKQFFRNFMTIMLFGAVGTLISFAIISLGAIHFFKKMSIGNLKIGDYLAIGAIFSATDSVCTLQVLNQDDTPLLYSLVFGEGVVNDATAVVLFKAIQSFDLPHINTTIALQFVGNFLYLFISSTLLGVLAGLLSAYIIKKLYFGRHSTDREVALMILMAYLSYMLAEFFYLSAILTVFFCGIVMSHYTWHNVTESSRVTTKHAFATLSFVAEIFIFLYVGMDALDIEKWRVVSDSPGKSVGVSAILLGLILVGRAAFVFPLSSISNLTKKAPSDKIDFKQQVTIWWAGLMRGAVSM…
Gohir.D11G248200	Gh_NHX2-11D	>GhNHX2-11	MGKKIEICRIIALLCACIVIGHLLEENRWMNESITALIIGVFTGVIILLTSGGKSSHLLVFSEDLFFIYLLPPIIFNAGVRSQLDLLIYVFVLPRLIFLVVTGVINFFKEMDIGSLDIGDFLDSVCTLQVLNQDEPPLLYSLVFGEGVVNDATSVVLFNAIQSFDLVNTSPRILLEFIGSFLYLFLASTMLGVIVGLVSAYIIKKLYFGRHSTDREFALMMLMAYLSYIMAELFYLSGILTVFFCGIVMSHYTWHNVTESSRVTTKHAFATLSFVAETFLFLYVGMDALDTEKWRFVSDSPGTSVAVSAVLMGLVMVGRAAFVFPLSFLSNLAKKSASEKISFREQIIIWWAGLMRGAVSMALAYNQFTRGGHTQLRGNAIMITSTITIVLFSTVVLAA…
Gohir.D11G272700	Gh_NHX2-12D	>GhNHX2-12	MSTIEIETMSHLSTLQSSSDFLSTTTIIALTIFFSLLCACIIIGHLLEENRWANESITALLLGLCAGAVVLLASKGNSSKILVFSEDLFFLYLLPPIIFNAGFQVKKKQFFKNFTIILMFGIFGTVISFCLISVGAFLLFNRIGVTSLNTQDYLAVGAILSATDTVCTLQVLSQDETPFLYSVIFGEGVVNDATSIVLFNAVQSLDFNNIDAMISLKLLGTFLYLFFTSTILGVVAGLLSAFIIKTLYFGRHSTDREVALMMIMAYLSYMLAELLNLSGILTVFFCGIVMSHYTWHNVTQSSRITTKHAFATMSFIAETFIFLYVGMDALDIDKWKASSASAGTFIAVSSTLFALVLVGRAAFVYPLANFINCIRKRDGSNIAFRKQFIMWWAGLMRGA…
Gohir.D12G008400	Gh_NHX2-13D	>GhNHX2-13	MALDPDQTSVDSITLFVALLFSCIVIGHLLEKNRWFNESTTALAIGLCSGIIILLTTEGKRSHILVFNEELFFIYLLPPIIFNAGFQVKKKQFFRNFAMIILFGTMQLFKKLDIGFLDIGDYLAIGAIFSATDSVCTLQVLNQDETPLLYSIVFGEGVVNDATSIVLFNAIQKFDLSHITLRIFIEFIGNFLYFFITSTLLGVGVGLISAYIIKKLYIGRHSTDREVALMILMAYLSYMMAELFNLSSILTVFFCGIVMSHYTWHNVTESSRITTKHAFATLSFISEIFIFLYVGMDALDIEQWKVVSKSPGTSAGVSSILLGLVLVGRAASVFPLSFISNLFKRSESDKFTLKQQFVKQVTIWWAGLMRGSVSVALAYNQFTRSGHTQLRGNSIMITS…
Gohir.D13G104500	Gh_NHX2-14D	>GhNHX2-14	MVASQLAAVLSKLQTLYSDHASVVSMNLFVALLCASIVIGHLLEENRWMNESITALAIGLCTGVVILLTSGGKSSRLLVFSEDLFFIYLLPPIIFNAGFSVKKKQFFRNFITIMLFGAVGTLISWSIISFGVIKFFKEMDIGSLEIGDFLAIGAIFAATDSVCTLQVLNQDETPLLYSLVFGEGVVNDATSVVLFNAIQSFDLTNTNHRIALEFIGSFLYLFLASTLLGVAVGLVSAYIIKTLYFGRHSTDREFALMMLMAYLSYIMAELFYLSGILTVFFCGIVMSHYTWHNVTESSRITSKHAFATLSFVCETFIFLHVGMDALDIETWKFVNDRPGTSIIVSSVLLALVMAGRAAFVFPLSFLSNLAHKSANEKISFRQQIIIWWAGLMRGAVSMA…
Gorai.002G032300	Gr_NHX6-1	>GrNHX6-1	MGISPAESGSPEKEQQAAGVGILLQIMMLVLSFVLGHVLRRHKFYYLPEASASLLIGLIVGGLANISNTETSIRAWFNFHEEFFFLFLLPPIIFQSGFSLSAKPFFSNFGAIVTFAILGTFIASVVTGVLVYLGGRMYIMYGLPFVECLMFGALISATDPVTVLSIFQELGTDTNLYALVFGESVLNDAMAISLYRTMSIVRKHASSAQNFFMVIFRFLETFVGSMSAGVGVGFVSALLFKYAGLDVDNLQNLECCLFVLFPYFSYMLAEGLGLSGILSILFTAIVMKHYSYSNLSENSQQFVSDFFHLISSLAETFTFIYMGFDIAMEKHSWSHLGFIFFSILFIVVARAANVFSCAYLVNLVRPVHRQIPLKHQKALWYSGLRGAMAFALALQSVHD…
Gorai.002G094800	Gr_NHX4	>GrNHX4	MFEFVRNLAHQHEQVVPISVFVAILCLCLVIGHLLEENRWVNESITAILIGGMAGTVILFLNKGKSSHILRFSEELFFIYLLPPIIFNAGFQVKKKQFFQNFITIMLFGVIGVFISTSIITAGSWWLFPKLGFFGLTAREYLAVGTIFSSTDTVCTLQVLRQDENPLLYSLVFGEGVVNDATSVVLFNAIQKIDVSRINSRTSLQLIGDFIYLFSTSTALGVTFGLVTAYSLKTLYFGRHSTVRELAIMVLMAYLSYMLAELLDLSGILTVFFCGILMSHYAWYNVTESSRITTRHIFAMMSFVAETFIFLYVGMDALDMEKWKMTRLSVGTLMASFGTLVFLILVGRAAFVFPLSAFSNYLNKHPDRSKPLTFRHQVVIWWAGLMRGAVSIALAFKQF…
Gorai.004G250300	Gr_NHX2-1	>GrNHX2-1	MVASQLAVVFSKLQTLFTSDHASVVSLNLFVALLCACIVIGHLLEENRWMNESITALVIGLCTGVIILWRSGGKSSRLLVFSEDLFFIYLLPPIIFNAGFKVKKKQFFRNFITIMMFGAIGTLISCTVISLGIFKNFTDAYWLDVNESLMLQTGATYMFKEMDIGSLDIGDFLAIGAIFAATDSVCTLQVLHQDETPLLYSLVFGEGVVNDATSIVLFNAIQSFDLSDINFRIALKSIGKFFYLFSASTMLGVFVGLASAYIIKTLYFGRHSTDREFALMMLMAYLSYILAELFYLSGILTVFFCGIVMSHYTWHNVTESSRVTTKHTFATLSFVAETFIFLYVGMDALDISTWRVNDRPRTSLMVSSILLALVMAGRAAFVFPLSYLANLSNKSSSEN…
Gorai.005G057100	Gr_NHX2-2	>GrNHX2-2	MAIGILNSLLASDHSSIVSMNLFVALLCGCIVIGHLLEESRWMNESITALVIGVCTGVVILLTTGGKSSHLLVFSEDLFFIYLLPPIIFNAGFQVKKKQFFRNFMTIMLFGAVGTLISFGIISAGAIQFFKELHIGDLQIGDYLAIGAIFSATDSVCTLQVLNQDETPLLYSLVFGEGVVNDATSVVLFNAIQSFDLTHINSTIALKFVGNFFYLFISSTLLGVVTGLLSAFIIKKLYFGRHSTDREVALMILMAYLSYMLAELFYLSGILTVFFCGIVMSHYTWHNVTESSRVTTKHAFATLSFVAEIFIFLYVGMDALDIEKWRVISDSPGKSVGVSSILLGLILVGRAAFVFPLSFISNLTKKAPHEKIEFKQQVTIWWAGLMRGAVSMALAYNQF…
Gorai.005G154600	Gr_NHX7	>GrNHX7	MEEVKEYLYVLPSRMLEEISSGESEPVDAVIFVGISLVLGIASRHLLRGTRVPYTVALLIIGLGLGSLEYGTSHKLGRIGDGIRLWNNIDPDLLLAVFLPALLFESAFSMEVHQIKRCMAQMVLLAGPGVIISTFCLGFALKITFPYEWNWKTSLLLGGLLSATDPVAVVALLKELGASKKLSTIIEGESLMNDGTAIVVYQLFFKMVNGESFSWDAIVGFLAKVALGAVGLGIAFGIASVLWLGFIFNDTVVEITLTVAVSYVVYFTGQEGIEVSGVLAVMTLGMFYAAFAKTAFKGDGQQSLHHFWEMVAYIANTLIFILSGVVIAEGILGNDKIFQNNGNSWGYLILLYIFVQVSRCIVVGVLYPFLRYFGYGLDLKEAAILIWSGLRGAVALSLS…
Gorai.006G075200	Gr_NHX2-3	>GrNHX2-3	MTIGIISFALANSETTFASDHAPIVSINLFVALLCGCIVIGHLLEENRWMNESITALAIGVCTGVIILLTTGGKSSRLLVFSEDLFFIYLLPPIIFNAGFQVKKKQFFRNFMTIMLFGAVGTLISFCVISIGAIHFFKKMNIGDLTLGDYLAIGAIFSATDSVCTLQVLNQDETPLLYSLVFGEGVVNDATSVVLFNAIQTFDLSHINSTMALQYIGNFLYLFILSTLLGVLAGLLSAYIIRKLYFGRHSTDREVALMMLMAYLSYMLAELFSFSAILTVFFCGIVMSHYTWHNVTESSRVTTKHAFATLSFVSEIFIFLYVGMDALDIEKWRVISDSPGTLVGVSGILLGLILVGRAAFVFPLSFISNLTRKAPHEKVDFKQQVTVWWAGLMRGAVSM…
Gorai.006G257200	Gr_NHX2-4	>GrNHX2-4	MTIGIISFALANSETTFASDHAPIVSINLFVALLCGCIVIGHLLEENRWMNESITALAIGVCTGVIILLTTGGKSSRLLVFSEDLFFIYLLPPIIFNAGFQVKKKQFFRNFMTIMLFGAVGTLISFCVISIGAIHFFKKMNIGDLTLGDYLAIGAIFSATDSVCTLQVLNQDETPLLYSLVFGEGVVNDATSVVLFNAIQTFDLSHINSTMALQYIGNFLYLFILSTLLGVLAGLLSAYIIRKLYFGRHSTDREVALMMLMAYLSYMLAELFSFSAILTVFFCGIVMSHYTWHNVTESSRVTTKHAFATLSFVSEIFIFLYVGMDALDIEKWRVISDSPGTLVGVSGILLGLILVGRAAFVFPLSFISNLTRKAPHEKVDFKQQVTVWWAGLMRGAVSM…
Gorai.007G264500	Gr_NHX2-5	>GrNHX2-5	MVAPHLAAVFTKLQTLSTSDYASVVSMNIFVALLCACIVIGHLLEENRWMNESITALIIGVFTGVIILLTSGGKSSHLLVFSEDLFFIYLLPPIIFNAGFQVKKKQFFRNFITIMLFGAVGTLISCTIISLGVINFFKEMDIGSLDIGDFLAIGAIFAATDSVCTLQVLNQDETPLLYSLVFGEGVVNDATSVVLFNAIQSFDLVNTSPRILLEFIGSFLYLFLASTMLGVIVGLVSAYIIKKLYFGRHSTDREFALMMLMAYLSYIMAELFYLSGILTVFFCGIVMSHYTWHNVTESSRVTTKHAFATLSFVAETFLFLYVGMDALDMEKWRFVSDSPGTSVAVSAVLMGLVMVGRAAFVFPLSFLSNLAKKSASEKISFREQIIIWWAGLMRGAVSM…
Gorai.007G294000	Gr_NHX2-6	>GrNHX2-6	MSTIEIETMSHLSTLQSSSDFLSTTTIIALTIFFSLLCACIIIGHLLEENRWANESITALLLGLCAGAVVLLASKGNSSKILVFSEDLFFLYLLPPIIFNAGFQVKKKQFFKNFTIILMFGIFGTVISFCLISVGAFLLFNRIGVTSLNTQDYLAVGAILSATDTVCTLQVLSQDETPFLYSVIFGEGVVNDATSIVLFNAVQSLDFNNIDAMISLKLLGTFLYLFFTSTILGVVAGLLSAFIIKTLYFGRHSTDREVALMMIMAYLSYMLAELLNLSGILTVFFCGIVMSHYTWHNVTQSSRITTKHAFATMSFIAETFIFLYVGMDALDIDKWKASSASAGTFIAVSSTLFALVLVGRAAFVYPLANFINCIRKRDGSNIAFRKQFIMWWAGLMRGA…
Gorai.008G008200	Gr_NHX2-7	>GrNHX2-7	MALDPDQTSVDSITLFVALLCSCIVIGHLLEKNRWFNESITALAIGLCSGIIILLTTEGKRSHILVFNEELFFIYLLPPIIFNAGFQVKKKQFFRNFAMIILFGAVGTLISFVIVSIGTMQLFKKLDIGFLDIGDYLAIGAIFSATDSVCTLQVLNQDETPLLYSIVFGEGVVNDATSIVLFNAIQKFDLSHITSRIFIEFIGNFLYFFITSTLLGVGVGLISAYIIKKLYIGRHSTDREVALMILMAYLSYMMAELFNLSSILTVFFCGIVMSHYTWHNVTESSRITTKHAFATLSFISEIFIFLYVGMDALDIEKWKIVSKSPGTSAGVSSILLGLVLVGRAASVFPLSFISNLFKRSESDKFTLKQQVTIWWAGLMRGSVSVALAYNQFTRSGHTQ…
Gorai.010G105300	Gr_NHX2-8	>GrNHX2-8	MKVILHYFSPKSTFGCKSAFPPGRRTLSTSGHASMVSINIFVALLCACIVIGHLLEENRWMNESITALIIGVFTGVIILLTSGGKGSHILVFSEDLFFIYLLPLLYLVKGFR
Gorai.010G220200	Gr_NHX6-2	>GrNHX6-2	MDNSTAEKGSPGQEQQAAGVGILLQIMMLVLSFVVGHVLRRHKFYYLPEASASLLIGLIVGGLANISDTERSIRAWFNFHEEFFFLFLLPPIIFQSGFSLSPKPFFSNFGAIVTFAIFGTFIASVVTGVLVYLGGLMYLMYKLPFVECLMFGALISATDPVTVLSIFQELGTDMNLYALVFGESVLNDAMAISLYRTMSVVRSNDPSGQNFFMVIVRFLETFVGSMSAGVGVGFTSALLFKYAGLDIDNLQNLECCLFVLFPYFSYMLAEGLGLSGIVSILFTGIVMKHYTFSNLSENSQHFVSDFFHLISSLAETFIFIYMGFDIAMEKHSWSHVGFIFFSILFIAIARAVNVFSCAYLINLVRPAHRQIPSKHQKALCYSGLRGAMAFALALQSVHD…
Gorai.013G117000	Gr_NHX2-9	>GrNHX2-9	MVASQLAAVLSKLQTLYSDHASVVSMNLFVALLCASIVIGHLLEENRWMNESITALAIGLCTGVVILLTSGGKSSRLLVFSEDLFFIYLLPPIIFNAGFSVKKKQFFRNFITIMLFGAVGTLISWSIISFGVIKFFKEMDIGSLEIGDFLAIGAIFAATDSVCTLQVLNQDETPLLYSLVFGEGVVNDATSVVLFNAIQSFDLTNTNHRIALEFIGSFLYLFLASTLLGVAVGLVSAYIIKTLYFGRHSTDREFALMMLMAYLSYIMAELFYLSGILTVFFCGIVMSHYTWHNVTESSRITSKPGTSIIVSSVLLALVMAGRAAFVFPLSFLSNLAHKSANEKISFRQQIIIWWAGLMRGAVSMALAYNQFTRAGHTQLRWNAIMITSTITVVLFSSVV…
ABJ97691.1	EhNHX1	>EhNHX1	MAMLASYFDSFISKMPSLSTSDHASVVSLNLFVALLCACIVLGHLLEENRWMNESITALLIGLATGVVILLISKGKSSHLLVFSEDLFFIYLLPPIIFNAGFQVKKKQFFRNFVTIMLFGAIGTVISCTVITLGVTQFFKKLDIGTFDLGDYLAIGAIFAATDSVCTLQVLNQDETPLLYSLVFGEGVVNDATSVVVFNAIQSFDLTHLNHEAAFHLLGNFLYLFLLSTLLGVATGLISAYVIKKLYFGRHSTDREVALMMLMAYLSYMLAELFDLSGILTVFFCGIVMSHYTWHNVTESSRITTKHTFATLSFLAETFIFLYVGMDALDIDKWRSVSDSPGTSVAVSSILIGLLMLGRAAFVFPLSFLSNLAKKNESEKINFKMQVVIWWAGLMRGAV…
ABF48496.1	EhNHX2	>EhNHX2	MAMLASYFDSFISKMPSLSTSDHASVVSLNLFVALLCACIVLGHLLEENRWMNESITALLIGLATGVVILLISKGKSSHLLVFSEDLFFIYLLPPIIFNAGFQVKKKQFFRNFVTIMLFGAIGTVISCTVITLGVTQFFKKLDIGTFDLGDYLAIGAIFAATDSVCTLQVLNQDETPLLYSLVFGEGVVNDATSVVVFNAIQSFDLTHLNHEAAFHLLGNFLYLFLLSTLLGVATGLISAYVIKKLYFGRHSTDREVALMMLMAYLSYMLAELFDLSGILTVFFCGIVMSHYTWHNVTESSRITTKHTFATLSFLAETFIFLYVGMDALDIDKWRSVSDSPGTSVAVSSILIGLLMLGRAAFVFPLSFLSNLAKKNESEKINFKMQVVIWWAGLMRGAV…
ABN04857.1	EhNHX5	>EhNHX5	MATVIEAVMPYRLLEDETGSPEGESSPVDAVLFVGMSLVLGIASGHLLRGTRVPYTVALLVIGIALGSLEYGTHHNLGKLGHGIRIWNEINPELLLAVFLPALLFESAFSMEVHQIKRCLGQMVLLAGPGVLISTFCLASLVKLTFPYDWDWKTSLLLGGLLSATDPVAVVALLKELGASKKLSTVIEGESLMNDGTAIVVFQLFLKMVMGHSSGWSSIITFLIRVALGAVGIGIAFGIASVLWLKFIFNDTVIEITLTIAVSYFAYYTAQEWAGASGVLTVMTLGMFYAAFARTAFKGDSQRSLHHFWEMVAYIANTLIFILSGVVIAEGILDSDKIAYQGSSWGYLFLLYLYIQLSRCVVVGVLYSFLCRVGYGLDWKEAIILVWSGLRGAVALSLS…
ACQ90592.1	EhNHX3	>EnHX3	MATVIEAVMPYRLLEDETGSPEGESSPVDAVLFVGMSLVLGIASRHLLRGTRVPYTVALLVIGIALGSLEYGTHHNLGKLGHGIRIWNEINPELLLAVFLPALLFESAFSMEVHQIKRCLGQMVLLAGPGVLISTFCLASLVKLTFPYDWDWKTSLLLGGLLSATDPVAVVALLKELGASKKLSTVIEGESLMNDGTAIVVFQLFLKMVMGHSSGWSSIITFLIRVALGAVGIGIAFGIASVLWLKFIFNDTVIEITLTIAVSYFAYYTAQEWAGASGVLTVMTLGMFYAAFARTAFKGDSQRSLHHFWEMVAYIANTLIFILSGVVIAEGILDSDKIAYQGSSWGYLFLLYLYIQLSRCVVVGVLYSFLCRVGYGLDWKEAIILVWSGLRGAVALSLS…
BAJ33597.1	EhNHX4	>EhNHX4	MATVIEAVMPYRLLEDETGSPEGESSPVDAVLFVGMSLVLGIASRHLLRGTRVPYTVALLVIGIALGSLEYGTHHNLGKLGHGIRIWNEINPELLLAVFLPALLFESAFSMEVHQIKRCLGQMVLLAGPGVLISTFCLASLVKLTFPYDWDWKTSLLLGGLLSATDPVAVVALLKELGASKKLSTVIEGESLMNDGTAIVVFQLFLKMVMGHSSGWSSIITFLIRVALGAVGIGIAFGIASVLWLKFIFNDTVIEITLTIAVSYFAYYTAQEWAGASGVLTVMTLGMFYAAFARTAFKGDSQRSLHHFWEMVAYIANTLIFILSGVVIAEGILDSDKIAYQGSSWGYLFLLYLYIQLSRCVVVGVLYSFLCRVGYGLDWKEAIILVWSGLRGAVALSLS…
AT5G27150.1	ATNHX1	>ATNHX1	MLDSLVSKLPSLSTSDHASVVALNLFVALLCACIVLGHLLEENRWMNESITALLIGLGTGVTILLISKGKSSHLLVFSEDLFFIYLLPPIIFNAGFQVKKKQFFRNFVTIMLFGAVGTIISCTIISLGVTQFFKKLDIGTFDLGDYLAIGAIFAATDSVCTLQVLNQDETPLLYSLVFGEGVVNDATSVVVFNAIQSFDLTHLNHEAAFHLLGNFLYLFLLSTLLGAATGLISAYVIKKLYFGRHSTDREVALMMLMAYLSYMLAELFDLSGILTVFFCGIVMSHYTWHNVTESSRITTKHTFATLSFLAETFIFLYVGMDALDIDKWRSVSDTPGTSIAVSSILMGLVMVGRAAFVFPLSFLSNLAKKNQSEKINFNMQVVIWWSGLMRGAVSMALAY…
AT3G05030.1	ATNHX2	>ATNHX2	MTMFASLTSKMLSVSTSDHASVVSLNLFVALLCACIVIGHLLEENRWMNESITALLIGLGTGVVILLISRGKNSHLLVFSEDLFFIYLLPPIIFNAGFQVKKKQFFRNFVTIMAFGAIGTVVSCTIISLGAIQFFKKLDIGTFDLGDFLAIGAIFAATDSVCTLQVLNQDETPLLYSLVFGEGVVNDATSVVLFNAIQSFDLTHLNHEAAFQFLGNFFYLFLLSTGLGVATGLISAYVIKKLYFGRHSTDREVALMMLMAYLSYMLAELFALSGILTVFFCGIVMSHYTWHNVTESSRITTKHAFATLSFLAETFIFLYVGMDALDIEKWRFVSDSPGTSVAVSSILMGLVMLGRAAFVFPLSFLSNLAKKHQSEKISIKQQVVIWWAGLMRGAVSMAL…
AT5G55470.1	ATNHX3	>ATNHX3	MSIGLTEFVTNKLAAEHPQVIPISVFIAILCLCLVIGHLLEENRWVNESITAILVGAASGTVILLISKGKSSHILVFDEELFFIYLLPPIIFNAGFQVKKKKFFHNFLTIMSFGVIGVFISTVIISFGTWWLFPKLGFKGLSARDYLAIGTIFSSTDTVCTLQILHQDETPLLYSLVFGEGVVNDATSVVLFNAVQKIQFESLTGWTALQVFGNFLYLFSTSTLLGIGVGLITSFVLKTLYFGRHSTTRELAIMVLMAYLSYMLAELFSLSGILTVFFCGVLMSHYASYNVTESSRITSRHVFAMLSFIAETFIFLYVGTDALDFTKWKTSSLSFGGTLGVSGVITALVLLGRAAFVFPLSVLTNFMNRHTERNESITFKHQVIIWWAGLMRGAVSIAL…
AT3G06370.1	ATNHX4	>ATNHX4	MVIGLSTMLEKTEALFASDHASVVSMNLFVALLCACIVLGHLLEETRWMNESITALIIGSCTGIVILLISGGKSSRILVFSEDLFFIYLLPPIIFNAGFQVKKKQFFRNFMTIMLFGAIGTLISFVIISFGAKHLFEKMNIGDLTIADYLAIGAIFSATDSVCTLQVLNQDETPLLYSLVFGEGVVNDATSVVLFNAIQRFDLTNINSAIALEFAGNFFYLFILSTALGVAAGLLSAFVIKKLYIGRHSTDREVALMMLLAYLSYMLAELFHLSSILTVFFCGIVMSHYTWHNVTDKSKVTTKHTFAAMSFLAEIFIFLYVGMDALDIEKWDVVRNSPGQSIGVSSILLGLILLGRAAFVFPLSFLSNLTKSSPDEKIDLKKQVTIWWAGLMRGAVSMA…
AT1G54370.1	ATNHX5	>ATNHX5	MEEVMISPVEHDPQGQVKQQQAAGVGILLQIMMLVLSFVLGHVLRRHRFHYLPEASGSLLIGLIVGILANISDTETSIRTWFNFHEEFFFLFLLPPIIFQSGFSLQPKPFFSNFGAIVTFAIIGTFVASVVTGGLVYLGGSMYLMYKLPFVECLMFGALISATDPVTVLSIFQDVGTDVNLYALVFGESVLNDAMAISLYRTMSLVNRQSSSGEHFFMVVIRFFETFAGSMSAGVGVGFTSALLFKYAGLDTENLQNLECCLFVLFPYFSYMLAEGVGLSGIVSILFTGIVMKRYTFSNLSEASQSFVSSFFHLISSLAETFTFIYMGFDIAMEQHSWSHVGFILFSILFIGVARAVNVFGCAYLVNLFRQENQKIPMKHQKALWYSGLRGAMAFALAL…
AT1G79610.1	ATNHX6	>ATNHX6	MSSELQISPAIHDPQGQEKQQQAAGVGILLQIMMLVLSFVLGHVLRRHKFYYLPEASASLLIGLIVGGLANISNTETSIRTWFNFHDEFFFLFLLPPIIFQSGFSLQPKPFFSNFGAIVTFSVLGTFVASMVTGLLVYLGGVMFLMYRLPFVECLMFGSLISATDPVTVLSIFQELGSDVNLYALVFGESVLNDAMAISLYRTMSLVRSHSSGQNFFMVIVRFLETFVGSMSAGVGVGFTSALLFKYAGLDVDNLQNLECCLFVLFPYFSYMLAEGLSLSGIVSILFTGIVMKHYTYSNLSANSQRFVSAFFHLISSLAETFVFIYMGFDIAMEKHSWSHLGFIFFSILFIVIARAANVFGCGYLVNLARPAHRKIPMTHQKALWYSGLRGAMAFALAL…
AT2G01980.1	ATNHX7	>ATNHX7	MTTVIDATMAYRFLEEATDSSSSSSSSKLESSPVDAVLFVGMSLVLGIASRHLLRGTRVPYTVALLVIGIALGSLEYGAKHNLGKIGHGIRIWNEIDPELLLAVFLPALLFESSFSMEVHQIKRCLGQMVLLAVPGVLISTACLGSLVKVTFPYEWDWKTSLLLGGLLSATDPVAVVALLKELGASKKLSTIIEGESLMNDGTAIVVFQLFLKMAMGQNSDWSSIIKFLLKVALGAVGIGLAFGIASVIWLKFIFNDTVIEITLTIAVSYFAYYTAQEWAGASGVLTVMTLGMFYAAFARTAFKGDSQKSLHHFWEMVAYIANTLIFILSGVVIAEGILDSDKIAYQGNSWRFLFLLYVYIQLSRVVVVGVLYPLLCRFGYGLDWKESIILVWSGLRGA…
AT1G14660.1	ATNHX8	>ATNHX8	MTSIIGAALPYKSPEKAIASSSYSAENDSSPVDAVIFAGTSLVLGTACRYLFNGTRVPYTVVLLVIGIFLGSLEYGTKHNLGKLGHGIRIWNGINPDLLLAVFLPVLLFESSFSMDVHQIKRCMGQMVLLAGPGVLISTFCLGALIKLTFPYNWDWKTSLLLGGLLGATDPVAVVALLKELGASKKMTTLIDGESLMNDGVSVVVFQLFFKMVMGHNSDWGSIIKFLVQNSFGAVGIGLAFGIASVFWLKFIFNDTVAQITVTLSASYFAYYTAQEWAGVSGILTVMILGMFFAAFARTAFKGDSHQSLHHFWEMAAYIANTLVFMLSGVIIAESVLSGQTISYKGNSWSFLFLLYLYVQLSRCVVVGVLYPLLCRSGYGLDWKESIILTWSGLRGAVS…
Medtr1g081900.1	MedtrNHX1	>MedtrNHX1	MAIEITSIVSKLSMLSTSDHASVVSMNLFVALLCACIVLGHLLEENRWMNESITALLIGICTGVVILLFSGGKSSHILVFSEDLFFIYLLPPIIFNAGFQVKKKQFFVNFMTITSFGAIGTLISCVIITTGATFAFKRMDIGTLEIGDYLAIGAIFAATDSVCTLQVLNQDETPLLYSLVFGEGVVNDATSVVLFNAIQSFDLNQLNPSIALHFLGNFLYLFVASTLLGVVTGLLSAYVIKKLYIGRHSTDREVALMMLMAYLSYMLAELSYLSGILTVFFCGIVMSHYTWHNVTQSSRITTKHSFATLSFVAEIFIFLYVGMDALDIEKWKFVSDSPGTSIAASSVLLGLILLGRAAFVFPLSFLSNLTKKSQHQKISFRQQVIIWWAGLMRGAVSMA…
Medtr7g114250.1	MedtrNHX2	>MedtrNHX2	MGVESLQMLTTSDYASIISMNLFVALLCACIVIGHLLEENRWVNESITALLLGLCTGVVILWISGGKSSHLLVFSEDLFFIYLLPPIIFNAGFQVKKKRFFVNFITIMSFGAVGTLISCSIITFGVSQIFKRMGIGTLDLGEAVAIGAIFAATDSVCTLQVLNQDETPLLYSLVFGEGVVNDATSVVLFNAIKSFDLEQLDHGIALQFFGNFLYLFIASTMLGVLGGLLSAYIIKKLYIGRHSTDREVALMMLMAYLTYILAELWYLSGILTVFFCGIVMSHYTWHNVTESSRITTKHAFATLSFVAETFLFLYVGMDALDIEKWRFVSDRPGTSVIVSSVLLALVLIGRAAFVFPLSFLSNLTKKSQNEKISFRKQVIIWWAGLMRGAVSMALAYNEF…
Medtr3g055600.1	MedtrNHX3	>MedtrNHX3	MGMMSLMVALNLMQSDADKNLAHDHAQVVPMTLFVAVLCLCLVIGHLLEESRWINESIVAIFVGLIAGMILLLVTKGKSSHILTFDEELFFIYLLPPIIFNAGFQVKKKQFFHNFLTIMLFGVIGVFISTFIITSGSWLLFPKLNFHNLTVRDYLALGTIFSSTDTVCTLQVLHQDETPLLYSLVFGEGVVNDATSVVLFNAVQKLDVSRLDSKTLRVIGDFLYLFSTSTVLGVITGLLTAYILKALSFGRHSSVREISLMMLMAYLSYMLAELLELSGILTVFFCGISMSHYAWHNVTEISRITTRHVFATMSFIAETFIFLYVGMDALDIEKWRMTHLKFGNLLGIYSCLIFLILLGRAAFVFPLSALANYMNRRAEETPSITFGHQIIIWWAGLMR…
Medtr4g118770.1	MedtrNHX4	>MedtrNHX4	MVGEGALYEKLTTMFTSDHASVVSLNIFVALLCTCIVIGHLLEENRWINESITALLIGLCTGVLILFTTGGRSSHIMVFSEDLFFIYLLPPIIFNAGFQVKKKQFFRNFMTIMLFGAIGTLISFCIISLGAIHFFQKLDIGSLKIGDYLAIGAIFSATDSVCTLQVLNQDETPLLYSLVFGEGVVNDATSIVLFKAIQNFDLSHIDLTTALHLLGNFLYLFIASTVLGIFVGLFSAYIIKRLYFGKHSTDREVALMILMAYLSYMLAELFSFSAILTVFFCGILMSHYTWHNVTESSRITTKHTFATMSFIAEIFIFLYVGMDALDMEKWRFVSQSQKKSIGVSSLLLALILVGRAAFVFPLSFISNLSKKSQSEKIEFKQQVTIWWAGLMRGAVSIAL…
Medtr2g028230.1	MedtrNHX5	>MedtrNHX5	MGSENEISPADVHKAPPGKEQQAAGVGILLQIMMLVLSFVLGHVLRRKKIYIIPEASASLLIGLIVGILANISDTETNIRAWFNFHEEFFFLFLLPPIIFQSGFSLAPKPFFSNFGAIVTFAIFGTFLASFVTGALVYLGGLVFLMYRLPFVECMMFGALISATDPVTVLSIFQELGTDVNLYALVFGESVLNDAMAISLYRTMSVVKNNPSGQNFFMVVVRFLETFVGSLSAGLDIDNLQNLESCLFVLFPYFSYMLAEGLGLSGIVSILFTGIVMKHYAYSNLSQSSQRFVSAFFELISSLAETFIFIYMGFDIAMEQHSWSHVGFIFFSVIFIVIARAANVFSCAYLVNLVRPAHRKIPPKYQKALWYSGLRGAMAFALALQSVHDLPEGHGQTIF…
Potri.005G045100.1	PtrNHX1	>PtrNHX1	MESYVSSIGSRLQMLTTSDHASVVSMNLFVALLCACIVIGHLLEENRWMNESITALIIGLCTGVVILLISGGKSSHLLVFSEDLFFIYLLPPIIFNAGFQVKKKQFFRNFMTIMLFGAVGTLISCFVISLGAMQFFKKLDIGPLDIGDYLAIGAIFAATDSVCTLQVLNQDETPLLYSLVFGEGVVNDATSVVLFNAIQSFDLTNINAAIAWDFVRNFFYLFLASTLLGVLTGLVSAYIIRRLYFGRHSTDREVALMILMAYLSYMMAELFYLSGILTVFFCGIVMSHYTWHNVTESSRVTTKHAFATLSFVAETFIFLYVGMDALDIEKWRFVSHSPGTSVAVSSILLGLLMVGRAAFVFPLSFLSNLTKKSPNEKISFKQQFIIWWAGLMRGAVSMA…
Potri.008G140700.1	PtrNHX2	>PtrNHX2	MEAYMSSIGSKLQMLYTSDHASVVSMNLFVALLCACIVIGHLLEETRWMNESITALTIGVGTGIVILLISGGKSSRLLVFSEDLFFIYLLPPIIFNAGFQVKKKQFFRNFMTIMLFGAVGTLICCAIISIGAMQIFEKMDIGPLDIGDYLAIGAIFAATDSVCTLQVLGQDDTPLLYSLVFGEGVVNDATSVVLFNAIQSFDLTNINAVIAWEFVRNFLYLFLTSTMLGVLTGLVSAYIIKKLYFGRHSTDREVALMILMAYLSYMLAELFYLSGILTVFFCGIVMSHYTWHNVTESSRVTTKHAFATLSFVAEIFIFLYVGMDALDIEKWRFVSDSPGTSVAVSSILLGLVMVGRAAFVFPLSFVSNLSKKSPNEKIGFRQQFIIWWAGLMRGAVSMA…
Potri.010G031500.1	PtrNHX3	>PtrNHX3	MLTESFSLKISSNHLTFEMATKISNAAMFGLSPENMSSHEHLPLELDSSFLNTSTIIALCVFFALLCACIIIGHLLEEHRWANESITALLLGLCAGGVVLLVRKGASSHLLKFSEDLFFLYLLPPIIFNAGFQVKKKRFFKNFSTILLFGIFGTVISFCIISLGVFWIFRKIGVESLSLKDHLAIGAIMSATDSVCTLQVLSQDETPFLYSIVFGEGVVNDATSIVLFNSVQTLDFHNIDGLTVLKLIGTFLYLLLTSTALGIAVGLLSAFIIKTLYFGRHSTDREFALMILMAYLSYLLAELLNLSGILTVFFCGIVMSHYTWHNVTESSRITTKHAFATMSFIAETFIFLYVGMDALDIDKWRESKASAGTSAAVSSTLFALVLVGRAAFVFPIANI…
Potri.010G100900.1	PtrNHX4	>PtrNHX4	MADILWKMGAMLSSDHSSVVPINLFVALLCACIVIGHLLEEQRWMNESITALAVGLCTGVVILLTTGGKSSHLLVFSEDLFFIYLLPPIIFNAGFQVKKKQFFRNFMTIILFGAVGTLISTAIISIGATHFFKKMNISSLRIGDYLAIGAIFSATDSVCTLQVLNQDETPLLYSLVFGEGVVNDATSVVLFHAIQSIDLSHINSSIAAEFLGNFLYLFISSTILGVLTGLLSAYIIKKLYFGRHSTDREVALMILMAYLSYMLAELFYLSAILTVFFCGIVMSHYTWHNVTESSRITTKHAFATWSFVAEIFIFLYVGMDALDIEKWKVVSDSPGTSVMVSSILLGLVLVGRAAFVFPLSFLSNLTKKFPYEKIDIKQQVTIWWAGLMRGAVSMALAYN…
Potri.013G026600.1	PtrNHX5	>PtrNHX5	MNFGLRMVSEPDQAPIHSITLFVALLCACILIGHLLEKHRWINESITALAIGLCTGTLILLTTQGRSSHILLFDEQLFFIYLLPPIIFNAGFQVKKKQFFRNFMTIMLFGAVGTLISFIIISLGTAQLFKKLDIGFLDTVDYLGLGAIFSATDSVCTLQVLDQEETPLLYSLVFGEGVVNDATSIVLFNAILRFDLSHITSSSAIHLLGNFFYLFGASTALGIAVGLISAYIIKKLYFGRHSTDREVALMILMAYLSYIMAELFNLSGILTVFFCGILMSHYTWHNVSESSRVTTKHAFATMSFISEIFIFLYVGMDALDIEKWKIVSKSPGKSIGVSSILLGLVLVGRAASIFPLSFISNLTKKSQSDKIGFKQQIVIWWAGLMRGAVSMALAYNQFT…
Potri.013G031700.1	PtrNHX6	>PtrNHX6	MSTVVEELMQMQISPAGGGGDSQSHPGKEQQAAGVGILLQIMMLVLSFVLGHVLRRHRFYYLPEASASLLIGLIVGALANISNTETSIRAWFNFHEEFFFLFLLPPIIFQSGFSLSPKPFFSNFGAIVTFSILGTFIASVVTGVLVYLGGLIYLTYRLPFVECLMFGALISATDPVTVLSIFQELGIDTNLYALVFGESVLNDAMAISLYRTMSSLKSHAPGQNFFMVVFRFLETFVGSLSAGVGVGFISALLFKYAGLDIDNLQNLECCLFVLFPYFSYMLAEGLGLTGIVSILFTGIVMKHYTYSNLSENSQRFVSAFFHLISSLAETFVFIYMGFDIAMEQHSWSHVGFIFFSIIFIGVARAANVFSCAYLVNLVRPAPRQIPVKHQKALWYSGLR…
Potri.014G134900.3	PtrNHX7	>PtrNHX7	MGSAIEKGVGLPYRIWESSSSSSAASDEWNPTDTVLFFGLSLLLGIACRHLLRGTRVPYTVALLVVGIALGSLEYGTSHQLGRIGDGIRLWAHIDPDLLLAVFLPALLFESSFSMEVHQIKRCMVQMLLLAVPGVLISTCCLGCALKLIFPYNWSWTTSLLLGGLLSATDPVAVVALLKELGASKKLSTIIEGESLMNDGTAIVVYQLFYRMVLGESFTSGAIIKFLTQVSLGAVGIGIAFGIASVLWLGFIFNDTVIEIALTLAVSYVTYFTAQEGAAVSGVLAVMTLGMFYAAVARTAFKGDGQQSLHHFWEMVAYIANTLIFILSGVVIAEGVLSSGNTFHSHGHTWGYLFLLYIFVQLSRFIVVGALYPFLRYFGYGLDWKEATIVIWSGLRGAV…
Potri.016G000200.1	PtrNHX8	>PtrNHX8	MGSVTEEEGVLLYRVLSSSSSSSASSDEWNPTDTVIFFGLSLGLGIACRHVLRGTRVPYTVALLVIGIALGSLEYGTSHKLGRIGDGIRLWAHIDPDLLLAVFLPALLFESSFSMEVHQIKRCMAQMLLLAGPGVLISTCCLGCALKLIFPYNWNWTTSLLLGGLLSATDPVAVVALLKELGASKKLSTIIEGESLMNDGTAIVVYQLFYRMVLGESFNWVSILKFLTQVSLGAVGIGIAFGIASVLWLGFIFNDTVIEIALTLAVSYIAYFTAQEGAGVSGVLAVMTLGMFYAAVARTAFKGDGQQSLHHFWEMVAYIANTLIFILSGVVIAEGVLSSGNIFHNHGHAWGYLFLLYIFVQLSRFVVVGVLYPFLRYFGYGLDWKEATILIWSGLRGAV…
Sobic.002G156000.1	SbiNHX1	>SbNHX1	MGLMALGDPPADYASIAAVGLFVALMCVCIIVGHLLEENRWMNESITALFIGLGTGAVILFASSGKHSRVLQFSEDLFFIYLLPPIIFNAGFQVKKKQFFRNFITITLFGAVGTLISFTVISLALGAIFSATDSVCTLQVLSQDETPFLYSLVFGEGVVNDATSVVLFNAIQNFDLGNISGAKLLNFIGSFLYLFGTSTILGVASGLLSAYIIKKLYFGSVLLRYRNVPLYLAQCNRKFQGHNQFTRSGHTQQPSNAIMITSTITVVLFSTIVFGLLTKPLIRLLIPPRHLSREASALSEPSSPKSFFEQLATNSPGLPDIENGISLRRPTSLRLLLASPARSVHYYWRKFDDGFMRPVFGGRGFVPFHPGSPTESSVPLLAGNGN
Sobic.002G243400.1	SbiNHX2	>SbNHX2	MTRLMHAATPCMAACQLSPPPFVNFRFGRCLSVEKQPNKGWPRVRTESRVSDPNGHLWIIGRSASPHRTRPVHTRLMRREFRKSTGHRTLSTGSVREGCKTPAHRTLSTGLSLVRSVLSATPDNTPDAEASVRCLRVERPSRNTYIPTSNKISYREVGCSSCPSQHCTAAPPLSVAVLALSLSLSLWSPPKRRAPTSSTTQSWSPTHPATSASHPREIPPVPVHPPHADDSHRHAGPRQSGPTRHGHVPPHGLRSSRRPAAESGVLTARPALSWPARDSTTSPPPTEPTRSRRPDLLPRGSDPRTDPPPPPPPEESAAAARVCVCGVAIFTPCDCCFEFELWWISWRGGDMGLGLGALLKSGALSVSDYDAIVSINIFIALLCSCIVIGHLLEGNRWVN…
Sobic.002G408100.1	SbiNHX3	>SbNHX3	MDDVRIDQWSRARGEGDTENKAKFSRPETPGTEMERVGAPNLAKSQTNEVSRYVQYSYVPVLEYIRTCYSLAAARHNALIYVRLIKDLQLAKRKGKTFFVTVLTHVCHPFHDTCTTYRAFMCTRKENKKLQGRVAAADPPGRSRLPQPHWVVVQIRSPAATLPTPNTGMNQSWPATCPPRQPPVLFKYSQAGQPKSERASRETIRDLQISKPPAAIRATVPSAAARSSLSLLNLPSLAELSAASPGFFFARERRRTRGKKNSPVAASVVYLRPWELSWLVWAAKISHSPLQRARGMGLGVVAELVRLGVLSSTSDHSSVVSINLFVALLCACIVLGHLLEENRWVNESITALIIMLCCSSCCLLPDAHYNVCFCLSGSAWRRQGLCTGVVILLTTKGKS…
Sobic.005G201000.1	SbiNHX4	>SbNHX4	MRAPEGRNVTRQQPPESSHRRGSWDHVPRRHRCQGPSTRAAVTCTAPTAVSKAPGYAPKSSVTRRQQKQRTWGERQRQRIHGGGVVGDAAGGIGGGWDRWEQHHGGVHLRVHGGAVPVPRRRPPPRGEQVGQRVHHRPHHRVHRRSHHISAHRREALAHPEVRRAALLYLRASTDNLQCRVRMLGPLARFQVKKKQFFHNFMTIMSFGVFGVFISGAIVSAGCYWLFPKVGFGKLDAVDYLVLISRVTAALGAIFSSTDTVCTLQLNTQVINQDETPRLYSLVFGEGVVNDATAVVLFNAIKNLDISQLKGGVVLKLIADFLYLFATSTIIGISIGLATAYVLKALYFGRHSTDREVALMALMAYLSYMLAELLELSGILTVFFCGIVMSHYAWHNVTE…
Sobic.008G192900.1	SbiNHX5	>SbNHX5	MHVQDNAHTNLQQLYWWSTQHLCNLLARDIKICSLNLQMGIKSASPWRLGRHDGVDGGRGGSRLHGSHLHHGAVARPDWPETLRNTPKLIRAEPNQGNPHLEQPNGTRTRGQNPSPGEPKEKEDDDDTGSEQGRRRVKGRGLTLLPRRHRRRATCRSRRGWGAYRCPASPSRCGSRRKSSYQLSICFGYYPIRPRPHPSGAKTTPGPYVFPPNPFRPRHCGGPQPSPKSSPLDQQKTHPRSSVSATPPRLSVRPSPVSQSATEGEEARSASVEGKSHQPGGERIVGEGRGGALEGVGMATGVSLAAAPHVASVTGSGSVEEQAAGVGILLQISMLVLSFVLGHILRRRKFYYIPEASGSLLIVLFARISKFRSAHSELGILKFKWQGDDKINATGSVGV…
Sobic.009G042700.1	SbiNHX6	>SbNHX6	MAVEHGEHLLYIRQARRAPGHLDEHLLHTWTSMEVKPSDTDALTVFRWGGAGVHRAHGPWRRLQGTQHAHRARLGLPLGVVHSFVVALFFSEHGISSEHGEHLGEGARQHDTRLRTPACHHEISPPKGRSTDTSRAHRRAPREPFALMAGACWQRWISQCGGGTPAEHAEQQRIGEHRTIENRTHTELGSDVNLYALVFGESVLNDAVCFHFFPVYVMKHYTYSNLSDNSQRFVSAFFHLLSSLAETFVFIYMGFDIAMEEHSWAANVFSCAYLVNMSRPQHRRIPLKHQKALWFSGLRGAMAFALALQSVHELPEGHGKTIFTTTTAIVVLTVLLIGGSTGTMLEALDVVGDENTSIENYEDNNGYMPPSYEEGTSSGGGLRMKLKQFHKSTTSFTAL…
Sobic.010G131500.1	SbiNHX7	>SbNHX7	MGGDGVPEPDDAVLFVGVSLVLGIASRHLLRGTRVPYTVALLVLGVALGSLEYGTQHGLGKLGAGIRIWANINPDLLLAVFLPALLFESSFSMEVHQIKRCMAQMVLLAGPGVVVSTVLLGAAVKLTFPYNWSWKTSLLLGGLLSATDPVAVVALLKELGASKKLSTIIEGESLMNDG
GSVIVT01000002001	ViVNHX1	>VvNHX1	MMASQFGSMLTRLGNLSTSDHASVVSINLFVALLCGCIVIGHLLEENRWVNESITALVIGVCTGVVILLTSGGRSSHLLVFSEDLFFIYLLPPIIFNAGFQVKKKQFFRNFITIMLFGAVGTLISCGIITSGVMQFFSKLDIGSFDIGDYLAIGAIFSATDSVCTLQVLNQDETPLLYSLVFGEGVVNDAASVVLFNAIQSFDLTHTNLRIALQFIGNFFYLFFTSTMLGVVAGLLSAYIIKTLYFGRHSTDREVALMMLMAYLSYILAELFYLSGILTVFFCGIVMSHYTWHNVTESSRVTTKHAFATLSFVAEIFIFLYVGMDALDIEKWRFVSKTPGTSVAVSSILIGLVLVGRAAFVFPLSFLSNLAKKNPTEKITFRQQVIIWWAGLMRGAVSV…
GSVIVT01011001001	ViVNHX2	>VvNHX2	MGFELGSVVMKLGMVSTSDHSSVVSMNLFVALLCACIVVGHLLEEYRWMNESITALALGLCTGIIILLTTRGKSSHILVFSEDLFFIYLLPPIIFNAGFQVKKKQFFRNFMTIMLFGAIGTLISFGIISLGAIHFFKKMKIGSLDIGDYLALGAIFSATDSVCTLQVLNQDETPLLYSLVFGEGVVNDATSVVLFNAIQSFDLSHIDSSIALQFIGNFLYLFITSTMLGVFAGLLSAYIIKKLYFGRHSTDREVAIMILMAYLSYMLAELFYLSAILTVFFCGIVMSHYTWHNVTESSRVTTKHAFATLSFVAEIFIFLYVGMDALDIEKWRFVSDSPGKSIGVSSILLGLVLVGRAAFVFPLSFLSNLTKKSSSEKIHIKQQVTIWWAGLMRGAVSMA…
GSVIVT01011573001	ViVNHX3	>VvNHX3	MGFELGSVVMKLGMVSTSDHSSVVSMNLFVALLCACIVVDHWLEEYRWMNESITALALGLCTGIIILLTTRGKSSHILVFSEDLFFIYLLPPIIFNAGFQVKKKQFFRTFMTIMLFGAIGTXISFGIISLGAIHFFKKMKIGSXDIEDXLALGXIFSATDSVCTLQVLNQDETPLLYSLVFGEGVVNDATSVVLFNAIQSFDLSHIDSSIALQFIGNFLYLFITSTMLGVFAGLLSAYIIKKLYFGRHSTDREVAIMILMAYLSYMLAELFYLSAILTVFFCGIVMSHYTWHNVTESSRVTTKHAFATLSFVAEIFIFLYVGMDALDIEKWRFVSDSPGKSIGVSSILLGLVLVERAAFVFPLSFLSNLTKKSSSEKIHIEQQVTIWWAGLMRGAVSMA…
GSVIVT01017814001	ViVNHX4	>VvNHX4	MGLNSLAGLGMRSTSDQVSIDAITLFVALLCACIVIGHLLEEYRWMNESITALFIGLCTGIVLLLTTGGKISLILLFNEELFFIYLLPPIIFNAGFQVKKKQFFRNFMTIILFGAIGTLISFGIISLGAIQLFKKLDIGFLEIGDYLAIGAIFSATDSVCTLQVLNQDETPLLYSLVFGEGVVNDATSVVLFNAIQRFDLSHITSGIAFQFVGNFLSLFFASTLLGVFIGLLSAYIMKKLYFGRHSTDREVALMIVMAYLSYIMAELFYLSGILTVFFCGIVMSHYTWHNVTESSRVTTKHTFATLSFVSEIFIFLYVGIDALDIEKWRVVSNSPGTSIGVSSILLGLVLIGRAAFVFPLSFLSNLTKKSESDKIGFKQQITIWWAGLMRGAVSVALAY…
GSVIVT01019361001	ViVNHX5	>VvNHX5	MGFLDAIPNKHSLQDSSSFLNTTTVIALCLFFALLCACIVIGHLLEEHRWANESITALLLGLCAGVVVLLVSKGRSSKILAFNEDLFFLYLLPPIIFNAGFQVKKKQFFKNFSIILMFGVFGTIISFCLISAGAFLLFKKIGITTLNIEDYLAVGAILSATDSVCTLQVLNQEETPFLYSVVFGEGVVNDATSIVIYNAVQSLDLSNIDALTALKLLGTFLYLFFTSTILGVVAGLLSAYIIKTLYFGRHSTDREVALMMIMAYLSYMLAELLSLSGILTVFFCGIVMSHYTWHNVTESSRITTKHAFATISFIAETFIFLYVGMDALDIDKWRSSKASAGTSVSVSSAFLALVLIGRAAFVFSLSNILNFFKSAESTKVEFRQQFIIWWAGLMRGAVT…
GSVIVT01019363001	ViVNHX6	>VvNHX6	MSASGFAMNIAGDHAQVVLISVFVAVLCLCLVIGHLLEENRWLNESTTAIIIGCITGTIILLLSKGKSSHILRFNEELFFIYLLPPIIFNAGFQVKKKQFFQNFITIMLFGVIGVFISSSIITAGAWWLFPRFGFTGLSAQDYLAIGTIFSSTDTVCTLQVLHQDETPLLYSLVFGEGVVNDATSVVLFNAVQKLDKSKLNGWAALRVLLDSLYLFSTSTALGVVAGLLTAYTLKTLYIGRHSTVREIALMVLMAYLSYTLAELFHLSGILTVFFCGILMSHYASHNVTQSSRITTRHIFATMSFIAETFIFLYVGIDALDIEKWKLSKLSFRTSVGIYSTVVLLISLGRAAFVFPLSTFSNYVHRRADRLSSISFKHQVIIWWAGLMRGAVSIALAFK…
GSVIVT01021972001	ViVNHX7	>VvNHX7	MGSVLEGVFPYRALGEESSSSSSNPTDAVIFVGICLVMGIACRQLLRGTRVPYTVALLILGIALGSLEHGTSNKLGKIGDGIRLWANIDPNLLLAVFLPALLFESSFSMEVHQIKRCMVQMLILAGPGVLVSTFCLGSALKFTFPYDWSWKTSLLLGGLLSATDPVAVVALLKELGAGKKLSTIIEGESLMNDGTAIVVYQLFYQMVLGKSFNFGAVVKFLTQVSLGAVGIGLAFGLASVLWLGFIFNDTVIEITLTLAVSYIAYFTAQEGADVSGVLAVMTLGMFYAAVAKTAFKGGGQQSLHHFWEMVAYIANTLIFILSGVVIAEGVLGSNDIFKNHGNSWGYLILLYVYVQVSRIVVVGVSYPFLWYFGYGLDWKEAIILIWSGLRGAVALSLSL…
GSVIVT01037753001	ViVNHX8	>VvNHX8	MMAIVVYQLFYQMVLGKSFNFGAVVKFLTQVSLGAVGIGLAFGLASVLWLGFIFNDTVIEITLTLAVSYIAYFTAQEGADVSGVLAVMTLGMFYAAVAKTAFKGDGQQSLHHFWEMVAYIANTLIFILSGVVIAEGVLGSNDIFKNHGNSWGYLILLYVYVQVSRIVVVGVSYPFLWYFGYGLDWKEAIILIWSGLRGAVALSLSLSVKRASDSSSYLSSETGTLFVFFTGGIVFLTLIVNGSTTQFILHLLNMDKLSEVKRRILDYTKYEMLNKALEAFGDLGDDEELGPADWPTVKRYIASLNDVEGGLVHPHTVYESDNNLYPTNLKDIRIRLLNGVQAAYWRMLDEGRITQTTANLLMQSVDEALDLVSDEPLCDWKGLKANVNFPNYYRFLQTS…
