# Supplementary material for: Genome-Wide Characterization and Expression Analysis of NHX Gene Family under Salinity Stress in Gossypium barbadense and Its Comparison with Gossypium hirsutum
Source: Genes (Basel). 2020 Jul 16;11(7):803. doi: 10.3390/genes11070803 (PMC7397021; doi:10.3390/genes11070803)
Supplement: Supplementary file 1 [file genes-11-00803-s001.zip › genes-850571 suppl/Table S2.xlsx]

## Sheet: Sheet2
Gossypium barbadense				Gossypium hirsutum					Gossypium raimondai				Gossypium arboreum				Arabidopsis thaliana			Eutrema halophilla			Poplus trichocarpa			Sorghum bicolor			Vitis vinifera			Medicago tranculata
Gene ID	GeneName	Re-name		Gene ID	Gene Name	Rename			Gene ID	Gene Name	Rename		Gene ID	Gene Name	Rename		Gene Name	Rename		Gene ID/Accesion No.	Rename		Gene Name	Rename		Gene Name	Rename		Gene Name	Rename		Gene Name	Rename
Gbar_A01G002880	NHX6	Gb-NHX6-1A		Gohir.A01G036500	NHX6	Gh_NHX6-1	Gh_NHX6-1A		Gorai.002G032300	NHX6	Gr_NHX6-1		Ga01G0329	NHX6	Ga_NHX6-1		AT5G27150.1	ATNHX1		EUTSA_v10003949mg	EuSaNHX1		Potri.005G045100.1	PtrNHX1		Sobic.002G156000.1	SbiNHX1		GSVIVT01000002001	ViVNHX1		Medtr1g081900.1	MedtrNHX1
Gbar_A01G007690	NHX4	Gb-NHX4-1A		Gohir.A01G085600	NHX4	Gh_NHX4-1	Gh_NHX4-1A		Gorai.002G094800	NHX4	Gr_NHX4		Ga01G0914	NHX4	Ga_NHX4		AT3G05030.1	ATNHX2		EUTSA_v10020432mg	EuSaNHX2		Potri.008G140700.1	PtrNHX2		Sobic.002G243400.1	SbiNHX2		GSVIVT01011001001	ViVNHX2		Medtr7g114250.1	MedtrNHX2
Gbar_A02G004630	NHX2	Gb-NHX2-1A		Gohir.A02G045800	NHX2	Gh_NHX2-1	Gh_NHX2-1A		Gorai.004G250300	NHX2	Gr_NHX2-1		Ga03G0523	NHX2	Ga_NHX2-1		AT5G55470.1	ATNHX3		EUTSA_v10020600mg	EuSaNHX3		Potri.010G031500.1	PtrNHX3		Sobic.002G408100.1	SbiNHX3		GSVIVT01011573001	ViVNHX3		Medtr3g055600.1	MedtrNHX3
Gbar_A03G012870	NHX7	Gb-NHX7-1A		Gohir.A03G113800	NHX7	Gh_NHX7-1	Gh_NHX7-1A		Gorai.005G057100	NHX2	Gr_NHX2-2		Ga03G1549	NHX7	Ga_NHX7		AT3G06370.1	ATNHX4		EUTSA_v10015629mg	EuSaNHX4		Potri.010G100900.1	PtrNHX4		Sobic.005G201000.1	SbiNHX4		GSVIVT01017814001	ViVNHX4		Medtr4g118770.1	MedtrNHX4
Gbar_A06G019530	NHX6	Gb-NHX6-2A		Gohir.A06G181100	NHX6	Gh_NHX6-2	Gh_NHX6-2A		Gorai.005G154600	NHX7	Gr_NHX7		Ga06G1811	NHX1	Ga_NHX1		AT1G54370.1	ATNHX5		EUTSA_v10011392mg	EuSaNHX5		Potri.013G026600.1	PtrNHX5		Sobic.008G192900.1	SbiNHX5		GSVIVT01019361001	ViVNHX5		Medtr2g028230.1	MedtrNHX5
Gbar_A08G023430	NHX2	Gb-NHX2-2A		Gohir.A09G061600	NHX2	Gh_NHX2-2	Gh_NHX2-2A		Gorai.006G075200	NHX2	Gr_NHX2-3		Ga06G2207	NHX6	Ga_NHX6-2		AT1G79610.1	ATNHX6		EUTSA_v10018385mg	EuSaNHX6		Potri.013G031700.1	PtrNHX6		Sobic.009G042700.1	SbiNHX6		GSVIVT01019363001	ViVNHX6
Gbar_A09G007060	NHX2	Gb-NHX2-3A		Gohir.A09G233200	NHX2	Gh_NHX2-3	Gh_NHX2-3A		Gorai.006G257200	NHX2	Gr_NHX2-4		Ga08G2542	NHX2	Ga_NHX2-2		AT2G01980.1	ATNHX7		EUTSA_v10003547mg	EuSaNHX7		Potri.014G134900.3	PtrNHX7		Sobic.010G131500.1	SbiNHX7		GSVIVT01021972001	ViVNHX7
Gbar_A09G025000	NHX2	Gb-NHX2-4A		Gohir.A11G237700	NHX2	Gh_NHX2-4	Gh_NHX2-4A		Gorai.007G264500	NHX2	Gr_NHX2-5		Ga09G0806	NHX2	Ga_NHX2-3		AT1G14660.1	ATNHX8		EUTSA_v10006906mg	EuSaNHX8		Potri.016G000200.1	PtrNHX8					GSVIVT01037753001	ViVNHX8
Gbar_A11G025170	NHX2	Gb-NHX2-6A		Gohir.A11G262700	NHX2	Gh_NHX2-5	Gh_NHX2-5A		Gorai.007G294000	NHX2	Gr_NHX2-6		Ga09G2658	NHX2	Ga_NHX2-4
Gbar_A11G028010	NHX2	Gb-NHX2-5A		Gohir.A12G008700	NHX2	Gh_NHX2-6	Gh_NHX2-6A		Gorai.008G008200	NHX2	Gr_NHX2-7		Ga11G0922	NHX2	Ga_NHX2-5
Gbar_A12G000720	NHX2	Gb-NHX2-7A		Gohir.A13G101000	NHX2	Gh_NHX2-7	Gh_NHX2-7A		Gorai.010G105300	NHX2	Gr_NHX2-8		Ga11G1289	NHX2	Ga_NHX2-6
Gbar_A13G011300	NHX2	Gb-NHX2-8A		Gohir.D01G023800	NHX6	Gh_NHX6-3	Gh_NHX6-3D		Gorai.010G220200	NHX6	Gr_NHX6-2		Ga12G2838	NHX2	Ga_NHX2-7
Gbar_D01G003050	NHX6	GB-NHX6-1D		Gohir.D01G071900	NHX4	Gh_NHX4-2	Gh_NHX4-2D		Gorai.013G117000	NHX2	Gr_NHX2-9		Ga13G1277	NHX2	Ga_NHX2-8
Gbar_D01G007950	NHX4	Gb-NHX4-1D		Gohir.D02G051800	NHX2	Gh_NHX2-8	Gh_NHX2-8D
Gbar_D02G005160	NHX2	GB-NHX2-2D		Gohir.D02G138100	NHX7	Gh_NHX7-2	Gh_NHX7-2D
Gbar_D02G014810	NHX7	Gb-NHX7-1D		Gohir.D06G187900	NHX6	Gh_NHX6-4	Gh_NHX6-4D
Gbar_D06G020390	NHX6	Gb-NHX6-2D		Gohir.D07G121600	NHX1	Gh_NHX1	Gh_NHX1D
Gbar_D07G012760	NHX1	Gb-NHX1		Gohir.D09G060600	NHX2	Gh_NHX2-9	Gh_NHX2-9D
Gbar_D08G024100	NHX2	Gb-NHX2-1D		Gohir.D09G234300	NHX2	Gh_NHX2-10	Gh_NHX2-10D
Gbar_D09G006790	NHX2	Gb-NHX2-3D		Gohir.D11G248200	NHX2	Gh_NHX2-11	Gh_NHX2-11D
Gbar_D09G024630	NHX2	Gb-NHX2-4D		Gohir.D11G272700	NHX2	Gh_NHX2-12	Gh_NHX2-12D
Gbar_D11G026100	NHX2	Gb-NHX2-5D		Gohir.D12G008400	NHX2	Gh_NHX2-13	Gh_NHX2-13D
Gbar_D11G028500	NHX2	Gb-NHX2-6D		Gohir.D13G104500	NHX2	Gh_NHX2-14	Gh_NHX2-14D
Gbar_D12G000860	NHX2	Gb-NHX2-7D
Gbar_D13G011070	NHX2	Gb-NHX2-8D

## Sheet: Sheet1
	Phosphorylation Site
Gene ID	Ser	Thr	Tyr
Gb-NHX1	4	1	1
Gb-NHX2-1A	15	6	1
Gb-NHX2-2A	17	4	0
Gb-NHX2-3A	15	6	1
Gb-NHX2-4A	14	6	3
Gb-NHX2-5A	15	5	1
Gb-NHX2-6A	20	6	1
Gb-NHX2-7A	9	5	2
GB-NHX2-8A	16	4	2
Gb-NHX4-1A	11	4	1
Gb-NHX6-1A	19	0	1
Gb-NHX6-2A	20	3	1
Gb-NHX7-1A	47	5	1
Gb-NHX2-1D	22	7	1
GB-NHX2-2D	14	5	1
Gb-NHX2-3D	15	7	1
Gb-NHX2-4D	15	6	3
Gb-NHX2-5D	18	8	1
Gb-NHX2-6D	16	5	2
Gb-NHX2-7D	15	4	2
Gb-NHX2-8D	16	4	2
Gb-NHX4-1D	13	4	1
GB-NHX6-1D	21	1	1
Gb-NHX6-2D	20	3	1
Gb-NHX7-1D	45	5	6
