# Supplementary material for: Genome-Wide Characterization and Expression Analysis of NHX Gene Family under Salinity Stress in Gossypium barbadense and Its Comparison with Gossypium hirsutum
Source: Genes (Basel). 2020 Jul 16;11(7):803. doi: 10.3390/genes11070803 (PMC7397021; doi:10.3390/genes11070803)
Supplement: Supplementary file 1 [file genes-11-00803-s001.zip › genes-850571 suppl/Table S3.xlsx]

## Sheet: Sheet1
Primers for RT-qPCR analysis of NHX genes in G. hirsutum
Gene ID	Rename	Forward	Reverse
Gohir.A01G036500	Gh_NHX6-1	AGGAAGATGGAACATCCGGAAACG	GAAACCCTCCCCTTTTAGAACTCG
Gohir.A01G085600	Gh_NHX4-1	GGACATCACCCTACCTTTGCTATC	GGACTGCTAATAGGGCCTCCAAAT
Gohir.A02G045800	Gh_NHX2-1	TCGACAATGGGCAAGGATCTGA	TCCACCGAATACAGGTCGCATA
Gohir.A03G113800	Gh_NHX7-1	GGATCAGAAGGAGCTTCCACT	ATCTCATCCTCACCGCCAGATT
Gohir.A06G181100	Gh_NHX6-2	TTGGGAGAAGGCTTTGAGGGTA	ATCTCCATTCTGGCTCGTGAAG
Gohir.A09G061600	Gh_NHX2-2	GAACCCGAAGCTGACCAAAACA	TCCGGGAACGAATGGAACGAAA
Gohir.A09G233200	Gh_NHX2-3	AGGCTTACGAAAGCGACCGAAA	ATCCCGGAACGAAGGGTACGAA
Gohir.A11G237700	Gh_NHX2-4	CCAAACAGCATTCGTGCACTTC	GCCATTGAGGCAGATTAGGTTC
Gohir.A11G262700	Gh_NHX2-5	AAATGGGGAACCAAGTGACAGG	CCAGGCACAAAAGGAACAAACC
Gohir.A12G008700	Gh_NHX2-6	TATCGCCAATGGGGATGCTGAA	ACCAGGAACATGTGGCACGAAA
Gohir.A13G101000	Gh_NHX2-7	CAGTGCCATTTCTGGGAAGT	CTGGCCGCATAAAGGCATTATC
Gohir.D01G023800	Gh_NHX6-3	TAGCCATGACGGTCACTTAG	ATGGAGTGAGGTAATTCCTATC
Gohir.D01G071900	Gh_NHX4-2	AGGCTGAACAAGGCAACCGAA	AGTGGGTGATCCGGGAACAAAT
Gohir.D02G051800	Gh_NHX2-8	CGGATCAGAAGGAGCTTCTA	GGCGAATCGATTCTTACCAG
Gohir.D02G138100	Gh_NHX7-2	CTCGCGAGGAAGATGAAACA	CCCCTTCTAGAACTAGGCATTG
Gohir.D06G187900	Gh_NHX6-4	AGCGAAGCACCTCAATTCACTG	CCCAACCTTGCTGTAAGCCAAT
Gohir.D09G060600	Gh_NHX2-9	TAATGCACGTCGACCGACTA	CATTTTGCTCAGTGGGTGATCC
Gohir.D09G234300	Gh_NHX2-10	AGCTTACGAAAGCGACCGAA	CCCGGAACGAAGGGTACGAAA
Gohir.D11G248200	Gh_NHX2-11	GGAGTTCATCGACCAAACAGCA	GCCATTGAGGCAGATTAGGTTC
Gohir.D11G272700	Gh_NHX2-12	TGGTGAACCAAGTGACATGGGA	AGTGGGTGAACCAGGCACAAAA
Gohir.D12G008400	Gh_NHX2-13	CAATGGGGATGCTGAAGTGG	CCAGGAACATGTGGCATGAA
Gohir.D13G104500	Gh_NHX2-14	AACAAGTGAACCCTCCCGAT	GCGCCAGTAGTAATGAACGG

## Sheet: Sheet2
Primers for RT-qPCR analysis of NHX genes in G. barbadense
Gene ID	Re-name
Gbar_A01G002880	Gb-NHX6-1A	ATGGCCACGACAGTCACTTA	CTAATGCAGTGAACGATGATGT
Gbar_A01G007690	Gb-NHX4-1A	GCCTCGACCAATATCCTTCG	GTGGACTGCTAATAGGGCCT
Gbar_A02G004630	Gb-NHX2-1A	AAGTCACTCACCGTGCCGCT	TAGTAGTGCACGGTGTTGGA
Gbar_A03G012870	Gb-NHX7-1A	ATCACGTTGCATTGTTGTTGG	GATAATGCAACAGCTCCCCG
Gbar_A06G019530	Gb-NHX6-2A	TGCAATTGCCGGCTTTGAGGG	TCATCCTCCTCATCTTCAGA
Gbar_A08G023430	Gb-NHX2-2A	AGGTTGCTCTCATGATGCTT	TGCTTGGTTGTCACTCTCGA
Gbar_A09G007060	Gb-NHX2-3A	AGAATCAACAAGCCGCAGCA	TCACCCACTGGTGCCTCTAAT
Gbar_A09G025000	Gb-NHX2-4A	CCCTCCGGATCATCATCTCC	GCGCCAGTAGTAATGAACGG
Gbar_A11G025170	Gb-NHX2-6A	TGGTCCGCCCATCCAGCTTAA	GGACCGTTTCTTTCAGTGGGTGA
Gbar_A11G028010	Gb-NHX2-5A	CGGCCAGGACTCTTTTGATG	CGCATGAAGGCATTATCAAAC
Gbar_A12G000720	Gb-NHX2-7A	GGCAATAATATTCCCCGTCCA	ACCAGGAACATGTGGCACGAA
Gbar_A13G011300	Gb-NHX2-8A	GTTTCTCGGAAGTGCGGATA	AAACACCAGGCGCATGAAG
Gbar_D01G003050	GB-NHX6-1D	CTTCAAGAAGGACACGGGCAGAT	cgtaccaggagaagctgaaca
Gbar_D01G007950	Gb-NHX4-1D	ACACAAGTGACGAGGCTCAG	TACGGTGTACACAGGCCTTT
Gbar_D02G005160	GB-NHX2-2D	CCGTAATGCATGTCGACCGAC	TGATCCGGGAACGAATGGAAC
Gbar_D02G014810	Gb-NHX7-1D	GTCAAGTGGAAGAGTAAGAGCA	TGAGACCATGTCGCAGATGT
Gbar_D08G024100	Gb-NHX2-1D	CCCGGCCAACAAGTTTAAGGA	TCATTTTGTTCAATGGGCGAC
Gbar_D09G006790	Gb-NHX2-3D	GGCAATAATATTCCCCATCCA	AACCAGGAACATGTGGCATGAA
Gbar_D09G024630	Gb-NHX2-4D	GGCCGTCCAGCTTAAGAATG	TCCGGGAACAAATGGTACGA
Gbar_D11G026100	Gb-NHX2-5D	GCGGCCAGGATTCTTTTGAT	CAGGAACGAAGGGCACAAAA
Gbar_D11G028500	Gb-NHX2-6D	AACCAAGTGACATGGGAGCAGG	CCACTGGTGCCTCTGATGAA
Gbar_D12G000860	Gb-NHX2-7D	CGAAGCACCTCAATTCACTGG	CCAATTGCAGACCTCATTCA
Gbar_D13G011070	Gb-NHX2-8D	GCCTCTGTAGTCTCTTTGAACC	ACCCCAGTACAAAGGCCAAT
