# Supplementary material for: Genome-Wide Characterization and Expression Analysis of NHX Gene Family under Salinity Stress in Gossypium barbadense and Its Comparison with Gossypium hirsutum
Source: Genes (Basel). 2020 Jul 16;11(7):803. doi: 10.3390/genes11070803 (PMC7397021; doi:10.3390/genes11070803)
Supplement: Supplementary file 1 [file genes-11-00803-s001.zip › genes-850571 suppl/Table S4.xlsx]

## Sheet: Sheet1
	Ka/ks ratio of GbNHX gene with Ga and Gb								Ka/ks ratio of GhNHX gene with Ga and Gb
	Gene ID	Chromosome	Gene ID	Chromosome	Ks	Ka	Ka/Ks		Gene ID	Chromosome	Gene ID	Chromosome	Ks	Ka	Ka/Ks
1	Gb-NHX2-1A	A02	Ga_NHX2-1	3	0.0122	0	0.001		GhNHX6-1A	A01	Ga_NHX6-1	1	0.0304	0.0145	0.476974
2	Gb-NHX2-2A	A08	Ga_NHX2-2	8	0.0127	0.0129	1.01575		GhNHX4-1A	A01	Ga_NHX4	1	0.0071	0.0028	0.394366
3	Gb-NHX2-3A	A09	Ga_NHX2-3	9	0.002	0.0000	0.001		GhNHX2-1A	A02	Ga_NHX2-1	3	0.0146	0.0008	0.0547945
4	Gb-NHX2-4A	A09	Ga_NHX2-4	9	0.0303	0.0121	0.39934		Gh_NHX7-1A	A03	Ga_NHX7	3	0.0101	0.005	0.49505
5	Gb-NHX2-5A	A11	Ga_NHX2-5	11	0.0053	0.0025	0.4617		Gh_NHX6-2A	A06	Ga_NHX6-2	6	0.0061	0.0041	0.672131
6	Gb-NHX2-6A	A11	Ga_NHX2-6	11	0.0083	0.0008	0.0972		Gh_NHX2-4A	A11	Ga_NHX2-2	8	0.4845	0.108	0.22291
7	Gb-NHX2-7A	A12	Ga_NHX2-7	12	0.0512	0.0265	0.5178		Gh_NHX2-2A	A09	Ga_NHX2-3	9	0.0026	0.0008	0.3166
8	GB-NHX2-8A	A13	Ga_NHX2-8	13	0.004	0	0.001		Gh_NHX2-3A	A09	Ga_NHX2-4	9	0.0303	0.0121	0.3994
9	Gb-NHX4-1A	A01	Ga_NHX4	1	0.0071	0.0028	0.394366		Gh_NHX2-5A	A11	Ga_NHX2-5	11	0.0113	0.0016	0.141593
10	Gb-NHX6-1A	A01	Ga_NHX6-1	1	0.0342	0.0183	0.535088		Gh_NHX2-4A	A11	Ga_NHX2-6	11	0.0078	0	0.001
11	Gb-NHX6-2A	A06	Ga_NHX6-2	6	0.0035	0	0.001		Gh_NHX2-6A	A12	Ga_NHX2-7	12	0.0073	0	0.001
12	Gb-NHX7-1A	A03	Ga_NHX7	3	0.0101	0.005	0.49505		Gh_NHX2-7A	A13	Ga_NHX2-8	13	0.0061	0.0009	0.151
13	Gb-NHX2-1D	D08	Gr_NHX2-1	4	0.0139	0.0032	0.2287		Gh_NHX6-3D	D01	Gr_NHX6-1	2	0.003	0.0042	1.4
14	GB-NHX2-2D	D02	Gr_NHX2-2	5	0.0051	0.0017	0.3285		Gh_NHX4-2D	D01	Gr_NHX4	2	0.0178	0.004	0.224719
15	Gb-NHX2-4D	D09	Gr_NHX2-4	6	0.01	0.0025	0.2522		Gh_NHX2-8D	D02	Gr_NHX2-2	5	0.0051	0.0017	0.333333
16	Gb-NHX2-5D	D11	Gr_NHX2-5	6	2.4553	0.1417	0.0577		Gh_NHX7-2D	D02	Gr_NHX7	5	0.0036	0.002	0.555556
17	Gb-NHX2-6D	D12	Gr_NHX2-6	7	0.006	0.0009	0.1542		Gh_NHX6-4D	D06	Gr_NHX6-2	10	0.0124	0.0019	0.153226
18	Gb-NHX2-7D	D12	Gr_NHX2-7	8	0.0041	0.0048	1.1869		Gh_NHX1D	D07	Gr_NHX2-9	13	1.089	0.5152	0.473095
19	Gb-NHX2-9D	D13	Gr_NHX2-9	13	0.0093	0.0008	0.0908		Gh_NHX2-9D	D09	Gr_NHX2-3	6	0.008	0.0050	0.6307
20	Gb-NHX4-1D	D01	Gr_NHX4	2	0.0271	0.0076	0.2817		Gh_NHX2-10D	D09	Gr_NHX2-4	6	0.007	0.0026	0.3687
21	GB-NHX6-1D	D01	Gr_NHX6-1	2	0.0363	0.0195	0.53719		Gh_NHX2-11D	D11	Gr_NHX2-5	7	0.0697	0.0517	0.7413
22	Gb-NHX6-2D	D06	Gr_NHX6-2	10	0.0155	0.0018	0.1191		Gh_NHX2-12D	D11	Gr_NHX2-6	7	0.006	0	0.001
23	Gb-NHX7-1D	D02	Gr_NHX7	5	0.0024	0.0012	0.4801		Gh_NHX2-13D	D12	Gr_NHX2-7	8	0.0096	0.0056	0.5826
									Gh_NHX2-14D	D13	Gr_NHX2-9	13	0.0113	0.0026	0.2331
