# Supplementary material for: Genome-Wide Characterization and Expression Analysis of NHX Gene Family under Salinity Stress in Gossypium barbadense and Its Comparison with Gossypium hirsutum
Source: Genes (Basel). 2020 Jul 16;11(7):803. doi: 10.3390/genes11070803 (PMC7397021; doi:10.3390/genes11070803)
Supplement: Supplementary file 1 [file genes-11-00803-s001.zip › genes-850571 suppl/Table S5.xlsx]

## Sheet: Sheet1
Gene ID	Core promoter/enhancer elements				Stress response															Light Resposne																	Hormone Response
	AT-TATA-box	CAAT-Box	TATA	TATA-box	MYB	as-1	DRE-1	MBS	MYC	LTR	STRE	Myb-binding site	ARE	AP-1	TC-RICH REPEAT	W-BOX	WUN-MOTIF	ERE	WRE-3	3-AF1-BINDING SITE	chs-CMA1a	chs-CMA2a	ACE	AT1-MOTIF	ATCT-MOTIF	Box 4	GATA-motif	Gap-box	G-Box	GT1-motif	Sp1	AE Box	LAMP-ELEMENT	MRE	TCCC-MOTIF	TCT-motif	ABRE-4	ABRE	AT-ABRE	ABRE 3a	CARE	GARE-MOTIF	P-BOX	CGTCA-Motif	TGACG-motif	TGA-element
Gb-NHX1	8	30	3	64	1	1	10	0	3	0	0	0	0	0	0	2	0	4	0	0	0	0	0	1	0	2	0	0	0	1	1	0	0	0	0	1	0	1	0	0	0	0	2	1	1	0
Gb-NHX2-1A	5	29	1	35	3	0	0	0	3	2	0	1	1	0	1	0	0	2	0	0	0	0	0	0	0	0	0	0	3	1	0	1	0	0	0		0	2	0	0	2	0	2	0	0	0
Gb-NHX2-2A	0	43	0	37	6	2	0	0	7	0	0	3	4	0	0	1	2	0	0	1	0	0	0	0	0	3	0	0	0	3	0	1	0	1	0	1	0	0	0	0	1	3	1	2	2	3
Gb-NHX2-3A	5	29	4	73	5	3	1	0	3	1	2	1	1	0	1	2	3	1	0	1	1	0	0	0	0	3	0	1	0	1	0	0	0	0	0	2	0	0	0	0	0	1	1	3	3	0
Gb-NHX2-4A	2	56	0	31	5	2	0	0	5	1	2	0	5	0	0	0	0	1	1	0	0	1	0	0	0	4	1	0	0	2	0	0	0	0	0	0	0	0	0	0	0	0	1	2	2	0
Gb-NHX2-5A	0	44	3	50	4	1	0	2	2	0	2	0	1	0	0	0	0	3	1	0	1	1	0	0	0	7	0	0	3	1	1	0	0	0	0	1	1	4	0	1	1	0	0	1	1	1
Gb-NHX2-6A	5	40	1	70	1	1	0	0	6	0	0	0	3	0	0	0	1	4	1	0	2	0	0	1	0	5	0	0	6	3	1	0	0	1	1	1	1	7	1	1	0	0	0	1	1	2
Gb-NHX2-7A	3	36	1	62	5	2	0	1	5	0	1	1	0	0	0	0	3	2	0	0	0	0	0	0	0	8	1	0	7	2	0	0	0	0	1		1	4	0	0	0	0	1	2	2	0
GB-NHX2-8A	1	37	0	35	1	2	0	0	2	1	2	0	3	0	0	1	0	3	1	0	0	0	0	0	0	5	2	0	1	5	0	0	0	0	0	1	0	1	0	0	0	0	1	2	2	0
Gb-NHX4-1A	9	36	4	93	4	0	0	1	1	1	1	1	0	1	0	0	0	0	1	0	1	0	1	0	0	3	0	0	3	1	1	0	0	0	0	1	1	3	1	1	1	0	1	0	0	0
Gb-NHX6-1A	6	36	1	36	3	0	0	0	4	0	2	1	3	0	0	0	0	1	0	0	0	3	0	0	0	3	2	0	2	2	0	0	1	0	0	1	0	0	0	0	0	0	0	1	1	0
Gb-NHX6-2A	5	51	3	63	4	0	2	0	4	0	4	1	2	0	1	0	1	3	0	0	0	0	1	0	2	4	4	0	0	4	0	0	0	1	0		0	0	0	0	0	0	0	2	2	0
Gb-NHX7-1A	3	42	1	56	10	0	0	1	5	1	4	2	5	0	2	0	1	3	1	1	0	0	0	0	0	5	0	0	0	2	0	1	0	0	0	2	0	0	0	0	0	1	0	0	0	0
Gb-NHX2-1D	13	45	2	66	1	0	0	1	2	0	1	0	5	0	0	0	0	4	0	0	0	0	0	0	0	3	0	0	2	0	0	0	0	0	0	1	0	2	0	0	0	0	0	0	0	0
GB-NHX2-2D	5	29	0	36	2	2	0	0	3	2	0	0	0	0	1	0	0	1	0	0	0	0	0	0	0	3	0	0	2	1	0	0	0	0	0	1	0	2	0	0	2	0	3	2	2	0
Gb-NHX2-3D	12	30	3	80	8	1	0	0	1	2	0	4	2	0	1	2	4	3	0	0	1	0	0	0	0	3	0	1	1	3	0	0	0	0	0	1	0	1	0	0	0	2	2	1	1	1
Gb-NHX2-4D	1	44	1	40	4	3	0	0	2	1	0	0	4	0	1	0	0	0	1	0	0	0	0	0	0	3	0	0	0	4	0	0	0	0	0	1	0	0	0	0	0	0	2	4	3	0
Gb-NHX2-5D	2	52	0	34	11	0	0	3	5	0	0	0	1	0	1	1	2	3	0	1	2	0	0	0	0	2	0	0	4	1	0	0	0	0	1	2	0	4	0	0	1	0	0	0	0	0
Gb-NHX2-6D	1	36	3	48	6	1	0	3	4	3	1	0	0	0	1	1	0	4	1	0	1	0	0	0	0	3	0	0	6	2	0	0	0	0	0	1	2	5	0	2	1	0	0	1	1	1
Gb-NHX2-7D	9	46	1	104	5	0	0	2	3	0	0	0	2	0	0	1	1	6	0	0	0	0	0	1	1	4	0	0	2	0	0	0	0	0	0	2	0	2	0	0	0	0	0	0	0	0
Gb-NHX2-8D	0	43	0	32	4	4	0	1	2	0	3	0	2	0	0	0	0	4	2	0	0	0	0	0	0	4	1	0	5	3	0	0	0	0	0	1	1	4	0	1	1	0	1	4	4	0
Gb-NHX4-1D	5	32	6	106	3	1	0	1	2	1	1	2	0	0	1	0	0	2	1	0	2	0	1	0	0	5	0	0	3	0	0	0	0	0	0	0	1	3	1	1	0	1	1	1	0	1
GB-NHX6-1D	13	48	1	74	2	0	0	0	2	1	0	1	3	0	0	1	0	4	1	0	0	0	0	1	0	3	0	0	2	2	1	0	0	0	0	1	1	2	0	1	0	0	0	0	0	0
Gb-NHX6-2D	4	57	2	52	3	0	0	0	2	0	3	0	4	0	0	0	1	3	0	0	0	0	1	0	2	5	4	0	1	3	0	0	0	0	1	0	0	1	0	0	0	0	0	0	0	0
Gb-NHX7-1D	4	35		67	8	1	0	1	6	0	6	0	5	0	1	0	0	4	1	1	0	0	0	1	0	6	0	0	1	2	0	0	0	0	1	2	0	1	0	0	0	0	0	1	1	1

## Sheet: Sheet2
Gene ID	Core promoter/enhancer elements				Stress response														Light Resposne																Hormone Response
	AT-TATA-box	CAAT-Box	TATA	TATA-box	MYB	as-1	DRE-1	MBS	MYC	LTR	STRE	Myb-binding site	ARE	AP-1	TC-RICH REPEAT	W-BOX	WUN-MOTIF	WRE-3	3-AF1-BINDING SITE	chs-CMA1a	chs-CMA2a	AAAC-MOTIF	ACE	AT1-MOTIF	ATC-MOTIF	ATCT-MOTIF	Box 4	GATA-motif	Gap-box	G-Box	GT1-motif	I-BOX	LAMP-ELEMENT	MRE	TCCC-MOTIF	TCT-motif	ABRE-4	ABRE	AT-ABRE	ABRE 3a	CARE	GARE-MOTIF	P-BOX	TATC-BOX	CGTCA-Motif	TGACG-motif	TGA-element
Gh_NHX6-1A	0	36	1	44	3	1	0	0	2	0	3	1	3	0	0	0	0	0	0	0	4	0	0	0	0	0	3	2	0	2	3	0	1	0	0	1	0	0	0	0	0	0	0	1	1	1	0
Gh_NHX4-1A	9	34	5	103	4	0	0	0	1	1	1	1	0	1	0	0	0	1	0	1	0	1	0	0	0	0	3	1	0	3	0	0	0	0	0	1	1	3	1	1	0	1	1	0	0	0	0
Gh_NHX2-1A	1	33	4	44	1	0	0	0	3	0	0	0	2	0	1	1	0	0	0	0	0	0	0	0	0	0	0	0	0	3	1	0	0	0	0	0	0	2	0	0	0	0	1	0	0	0	0
Gh_NHX7-1A	6	22	2	54	7	0	0	0	1	1	4	0	4	0	1	0	0	0	0	0	1	0	0	0	1	0	5	0	0	0	1	0	0	0	0	1	0	0	0	0	0	1	1	0	0	0	0
Gh_NHX6-2A	5	39	2	56	5	1	0	1	4	0	1	0	2	0	0	0	1	0	0	0	0	0	0	0	0	2	0	3	0	0	3	0	0	1	0	1	4	0	0	0	0	0	0	0	1	1	0
Gh_NHX2-2A	6	24	2	53	4	1	1	0	2	1	1	1	1	0	1	1	2	0	1	1	0	0	0	0	0	0	2	0	0	0	2	0	0	0	0	2	0	0	0	0	0	1	1	0	1	1	0
Gh_NHX2-3A	2	46	1	34	6	1	0	1	4	2	1	1	2	0	0	0	0	1	0	0	1	0	0	0	0	0	0	1	0	2	2	0	0	0	1	0	4	1	0	0	1	0	0	0	1	1	0
Gh_NHX2-4A	3	26	0	51	1	0	0	0	5	0	0	0	3	0	0	0	0	0	0	0	0	0	0	1	0	0	5	0	0	5	3	0	0	1	0	0	1	7	0	1	0	0	0	0	1	0	0
Gh_NHX2-5A	0	29	3	33	4	1	0	2	2	0	2	0	1	0	0	0	0	1	0	0	0	0	0	0	0	0	5	1	0	4	0	0	1	0	0	1	2	5	0	2	1	0	0	0	1	1	0
Gh_NHX2-6A	3	30	1	53	3	2	0	0	4	0	1	0	0	0	0	0	1	0	0	1	0	0	0	0	0	0	6	1	0	7	2	0	0	1	0	0	0	4	0	0	0	0	0	0	2	2	0
Gh_NHX2-7A	0	29	0	21	1	2	0	0	2	1	2	0	2	0	0	1	0	1	0	0	0	0	1	0	1	0	3	2	0	2	3	0	0	0	0	1	1	2	0	1	0	0	0	0	1	2	0
Gh_NHX6-3D	12	52	2	74	3	0	0	0	3	2	0	1	3	0	0	1	0	0	1	1	0	0	0	1	0	0	4	0	0	1	2	0	0	1	0	1	1	1	0	1	0	0	0	0	1	0	0
Gh_NHX4-2D	5	31	6	103	3	1	0	1	2	1	1	2	0	1	1	0	0	1	0	2	0	0	1	0	0	0	6	0	0	3	0	0	0	0	0	0	1	3	1	1	0	1	1	0	1	1	0
Gh_NHX2-8D	0	43	1	39	2	1	0	2	7	0	0	0	2	0	0	0	0	0	0	0	0	0	0	0	1	0	1	0	0	3	3	1	0	0	0	0	0	4	0	0	0	0	2	0	1	1	1
Gh_NHX7-2D	7	36	0	76	5	1	0	2	4	0	6	0	5	0	1	0	0	1	0	0	1	0	0	0	0	2	0	0	0	1	0	1	0	0	1	2	0	1	0	0	0	0	0	0	1	1	1
Gh_NHX6-4D	4	54	2	54	2	0	0	0	3	0	3	0	4	0	0	0	1	0	0	0	0	0	1	0	0	0	5	4	0	1	3	0	0	0	1	0	0	1	0	0	0	0	0	0	0	0	0
Gh_NHX2-9D	4	35	4	66	5	1	0	0	4	2	0	0	3	0	0	2	5	0	0	1	0	0	0	0	0	0	3	0	1	2	2	0	0	0	0	1	0	2	0	0	1	0	1	0	1	1	1
Gh_NHX2-10D	1	45	1	38	4	3	0	0	3	1	0	0	4	0	1	0	0	1	0	0	0	0	0	0	0	0	3	2	0	0	4	0	0	0	0	1	0	0	0	0	0	0	1	0	0	3	1
Gh_NHX2-11D	2	49	0	52	7	0	0	2	6	0	0	0	1	0	0	0	1	1	1	2	0	0	0	0	0	0	2	0	0	4	1	0	0	0	1	1	0	4	0	0	1	0	0	0	0	0	0
Gh_NHX2-12D	1	36	3	52	6	1	0	2	5	3	1	0	0	0	0	1	0	0	0	1	0	0	0	0	0	0	3	0	0	6	2	0	0	0	0	1	2	5	0	2	1	0	0	0	1	1	1
Gh_NHX2-13D	6	32	2	50	6	1	0	1	3	0	0	3	0	0	0	0	3	0	0	0	0	0	1	0	0	0	3	0	0	5	2	0	0	0	0	1	0	6	0	0	1	0	0	0	1	1	1
Gh_NHX2-14D	0	46	0	28	7	3	0	2	0	3	4	0	2	0	0	0	2	1	0	0	0	0	0	0	0	1	2	0	0	2	3	0	0	0	0	1	1	2	0	1	0	0	1	0	3	3	0
