# Supplementary material for: Genome-Wide Characterization and Expression Analysis of NHX Gene Family under Salinity Stress in Gossypium barbadense and Its Comparison with Gossypium hirsutum
Source: Genes (Basel). 2020 Jul 16;11(7):803. doi: 10.3390/genes11070803 (PMC7397021; doi:10.3390/genes11070803)
Supplement: Supplementary file 1 [file genes-11-00803-s001.zip › genes-850571 suppl/Table S6.xlsx]

## Sheet: Sheet1
	Cation transport	Solute:proton antiporter activity	Integral component of membrane	Transmembrane transport	Sodium ion transport	Regulation of pH	Sodium:proton antiporter activity	Vacuolar membrane	Plasma membrane	Response to salt stress	Potassium ion homeostasis
	25	25	25	25	23	21	21	17	17	17	17		Cation transport	25	100
	GO:0006812	GO:0015299	GO:0016021	GO:0055085	GO:0006814	GO:0006885	GO:0015385	GO:0005774	GO:0005886	GO:0009651	GO:0055075		Solute:proton antiporter activity	25	100
1	Gbar_D07G012760	Gbar_D07G012760	Gbar_D07G012760	Gbar_D07G012760	Gbar_D07G012760	Gbar_D07G012760	Gbar_D07G012760	Gbar_D07G012760	Gbar_D07G012760	Gbar_D07G012760	Gbar_D07G012760		Integral component of membrane	25	100
2	Gbar_A01G002880	Gbar_A01G002880	Gbar_A01G002880	Gbar_A01G002880	Gbar_A01G002880	Gbar_A01G002880	Gbar_A01G002880	Gbar_A01G007690	Gbar_A01G007690	Gbar_A01G007690	Gbar_A01G007690		Transmembrane transport	25	100
3	Gbar_A01G007690	Gbar_A01G007690	Gbar_A01G007690	Gbar_A01G007690	Gbar_A01G007690	Gbar_A01G007690	Gbar_A01G007690	Gbar_A02G004630	Gbar_A02G004630	Gbar_A02G004630	Gbar_A02G004630		Sodium ion transport	23	92
4	Gbar_A02G004630	Gbar_A02G004630	Gbar_A02G004630	Gbar_A02G004630	Gbar_A02G004630	Gbar_A02G004630	Gbar_A02G004630	Gbar_A08G023430	Gbar_A08G023430	Gbar_A08G023430	Gbar_A08G023430		Regulation of pH	21	84
5	Gbar_A03G012870	Gbar_A03G012870	Gbar_A03G012870	Gbar_A03G012870	Gbar_A06G019530	Gbar_A06G019530	Gbar_A06G019530	Gbar_A09G007060	Gbar_A09G007060	Gbar_A09G007060	Gbar_A09G007060		Sodium:proton antiporter activity	21	84
6	Gbar_A06G019530	Gbar_A06G019530	Gbar_A06G019530	Gbar_A06G019530	Gbar_A08G023430	Gbar_A09G007060	Gbar_A09G007060	Gbar_A09G025000	Gbar_A09G025000	Gbar_A09G025000	Gbar_A09G025000		Vacuolar membrane	17	68
7	Gbar_A08G023430	Gbar_A08G023430	Gbar_A08G023430	Gbar_A08G023430	Gbar_A09G007060	Gbar_A09G025000	Gbar_A09G025000	Gbar_A11G025170	Gbar_A11G025170	Gbar_A11G025170	Gbar_A11G025170		Plasma membrane	17	68
8	Gbar_A09G007060	Gbar_A09G007060	Gbar_A09G007060	Gbar_A09G007060	Gbar_A09G025000	Gbar_A11G025170	Gbar_A11G025170	Gbar_A12G000720	Gbar_A12G000720	Gbar_A12G000720	Gbar_A12G000720		Response to salt stress	17	68
9	Gbar_A09G025000	Gbar_A09G025000	Gbar_A09G025000	Gbar_A09G025000	Gbar_A11G025170	Gbar_A11G028010	Gbar_A11G028010	Gbar_A13G011300	Gbar_A13G011300	Gbar_A13G011300	Gbar_A13G011300		Potassium ion homeostasis	17	68
10	Gbar_A11G025170	Gbar_A11G025170	Gbar_A11G025170	Gbar_A11G025170	Gbar_A11G028010	Gbar_A12G000720	Gbar_A12G000720	Gbar_D01G007950	Gbar_D01G007950	Gbar_D01G007950	Gbar_D01G007950
11	Gbar_A11G028010	Gbar_A11G028010	Gbar_A11G028010	Gbar_A11G028010	Gbar_A12G000720	Gbar_A13G011300	Gbar_A13G011300	Gbar_D02G005160	Gbar_D02G005160	Gbar_D02G005160	Gbar_D02G005160
12	Gbar_A12G000720	Gbar_A12G000720	Gbar_A12G000720	Gbar_A12G000720	Gbar_A13G011300	Gbar_D01G003050	Gbar_D01G003050	Gbar_D08G024100	Gbar_D08G024100	Gbar_D08G024100	Gbar_D08G024100
13	Gbar_A13G011300	Gbar_A13G011300	Gbar_A13G011300	Gbar_A13G011300	Gbar_D01G003050	Gbar_D01G007950	Gbar_D01G007950	Gbar_D09G006790	Gbar_D09G006790	Gbar_D09G006790	Gbar_D09G006790
14	Gbar_D01G003050	Gbar_D01G003050	Gbar_D01G003050	Gbar_D01G003050	Gbar_D01G007950	Gbar_D02G005160	Gbar_D02G005160	Gbar_D09G024630	Gbar_D09G024630	Gbar_D09G024630	Gbar_D09G024630
15	Gbar_D01G007950	Gbar_D01G007950	Gbar_D01G007950	Gbar_D01G007950	Gbar_D02G005160	Gbar_D06G020390	Gbar_D06G020390	Gbar_D11G026100	Gbar_D11G026100	Gbar_D11G026100	Gbar_D11G026100
16	Gbar_D02G005160	Gbar_D02G005160	Gbar_D02G005160	Gbar_D02G005160	Gbar_D06G020390	Gbar_D08G024100	Gbar_D08G024100	Gbar_D12G000860	Gbar_D12G000860	Gbar_D12G000860	Gbar_D12G000860
17	Gbar_D02G014810	Gbar_D02G014810	Gbar_D02G014810	Gbar_D02G014810	Gbar_D08G024100	Gbar_D09G006790	Gbar_D09G006790	Gbar_D13G011070	Gbar_D13G011070	Gbar_D13G011070	Gbar_D13G011070
18	Gbar_D06G020390	Gbar_D06G020390	Gbar_D06G020390	Gbar_D06G020390	Gbar_D09G006790	Gbar_D09G024630	Gbar_D09G024630
19	Gbar_D08G024100	Gbar_D08G024100	Gbar_D08G024100	Gbar_D08G024100	Gbar_D09G024630	Gbar_D11G028500	Gbar_D11G028500
20	Gbar_D09G006790	Gbar_D09G006790	Gbar_D09G006790	Gbar_D09G006790	Gbar_D11G026100	Gbar_D12G000860	Gbar_D12G000860
21	Gbar_D09G024630	Gbar_D09G024630	Gbar_D09G024630	Gbar_D09G024630	Gbar_D11G028500	Gbar_D13G011070	Gbar_D13G011070
22	Gbar_D11G026100	Gbar_D11G026100	Gbar_D11G026100	Gbar_D11G026100	Gbar_D12G000860
23	Gbar_D11G028500	Gbar_D11G028500	Gbar_D11G028500	Gbar_D11G028500	Gbar_D13G011070
24	Gbar_D12G000860	Gbar_D12G000860	Gbar_D12G000860	Gbar_D12G000860
25	Gbar_D13G011070	Gbar_D13G011070	Gbar_D13G011070	Gbar_D13G011070
	25	25	25	25	23	21	21	17	17	17	17

## Sheet: Sheet2
	Gene Ontologies and related GO term
Gene Name	cation transport (GO:0006812)	solute:proton antiporter activity (GO:0015299)	integral component of membrane (GO:0016021)	transmembrane transport (GO:0055085)	sodium ion transport (GO:0006814)	regulation of pH (GO:0006885)	sodium:proton antiporter activity (GO:0015385)	vacuolar membrane (GO:0005774)	plasma membrane (GO:0005886)	response to salt stress (GO:0009651)	potassium ion homeostasis (GO:0055075)
Gbar_D07G012760
Gbar_A01G002880
Gbar_A01G007690
Gbar_A02G004630
Gbar_A03G012870
Gbar_A06G019530
Gbar_A08G023430
Gbar_A09G007060
Gbar_A09G025000
Gbar_A11G025170
Gbar_A11G028010
Gbar_A12G000720
Gbar_A13G011300
Gbar_D01G003050
Gbar_D01G007950
Gbar_D02G005160
Gbar_D02G014810
Gbar_D06G020390
Gbar_D08G024100
Gbar_D09G006790
Gbar_D09G024630
Gbar_D11G026100
Gbar_D11G028500
Gbar_D12G000860
Gbar_D13G011070
